# Supplementary material for: A pathogen-specific isotope tracing approach reveals metabolic activities and fluxes of intracellular Salmonella
Source: PLoS Biol. 2023 Aug 18;21(8):e3002198. doi: 10.1371/journal.pbio.3002198 (PMC10468081; doi:10.1371/journal.pbio.3002198)
Supplement: S1 Data — (XLSX) [file pbio.3002198.s013.xlsx]

## Sheet: Figure 1
Panel B		Unlabeled Hexose P		Unlabeled Alanine
		13C mannitol	13C glucose	13C mannitol	13C glucose
	Repl 1	1	0.4663	1	0.7862
	Repl 2	1	0.4417	1	0.8192
	Repl 3	1	0.4497	1	0.8856
	mean	1	0.452567	1	0.830333
Panel D		wt					ΔmtlA					ΔmtlD
		glc	mtl	glc+mtl	glyc	glyc+mtl	glc	mtl	glc+mtl	glyc	glyc+mtl	glc	mtl	glc+mtl	glyc	glyc+mtl
	Repl 1	0.477	0.476	0.721	0.594	0.829	0.462	0.139	0.547	0.589	0.591	0.471	0.007	0.362	0.591	0.004
	Repl 2	0.487	0.472	0.725	0.574	0.826	0.462	0.141	0.485	0.59	0.593	0.466	0.001	0.375	0.586	0.006
	mean	0.482	0.474	0.723	0.584	0.8275	0.462	0.14	0.516	0.5895	0.592	0.4685	0.004	0.3685	0.5885	0.005
Panel E	Shown data	Dilution	1	0.1	0.01	0.001
		wt	n.d.	n.d.	n.d.	13
		wt + mtl	n.d.	n.d.	n.d.	15
		ΔmtlD	n.d.	n.d.	n.d.	10
		ΔmtlD + mtl	15	1	0	0
	All data	Dilution	1	0.1	0.01	0.001		t-Test: Two-Sample Assuming Equal Variances					t-Test: Two-Sample Assuming Equal Variances					t-Test: Two-Sample Assuming Equal Variances
	Values are means over 2 technical replicates	wt repl 1	n.d.	n.d.	n.d.	14		wt and wt+mtl					wt and ∆mtlD					wt+mtl and ∆mtlD
		wt repl 2	n.d.	n.d.	n.d.	11.5			Variable 1	Variable 2				Variable 1	Variable 2				Variable 1	Variable 2
		wt repl 3	n.d.	n.d.	n.d.	9.5		Mean	11.6667	10.3333			Mean	11.6667	11.3333			Mean	10.3333	11.3333
								Variance	5.08333	14.0833			Variance	5.08333	5.58333			Variance	14.0833	5.58333
								Observations	3	3			Observations	3	3			Observations	3	3
		Dilution	1	0.1	0.01	0.001		Pooled Variance	9.58333				Pooled Variance	5.33333				Pooled Variance	9.83333
		wt+mtl repl 1	n.d.	n.d.	n.d.	12.5		Hypothesized Mean Difference	0				Hypothesized Mean Difference	0				Hypothesized Mean Difference	0
		wt+mtl repl 2	n.d.	n.d.	n.d.	12.5		df	4				df	4				df	4
		wt+mtl repl 3	n.d.	n.d.	n.d.	6		t Stat	0.527504				t Stat	0.176777				t Stat	-0.390567
								P(T<=t) one-tail	0.312874				P(T<=t) one-tail	0.434137				P(T<=t) one-tail	0.358013
								t Critical one-tail	2.13185				t Critical one-tail	2.13185				t Critical one-tail	2.13185
		Dilution	1	0.1	0.01	0.001		P(T<=t) two-tail	0.625748				P(T<=t) two-tail	0.868274				P(T<=t) two-tail	0.716026
		ΔmtlD repl 1	n.d.	n.d.	n.d.	10.5		t Critical two-tail	2.77645				t Critical two-tail	2.77645				t Critical two-tail	2.77645
		ΔmtlD repl 2	n.d.	n.d.	n.d.	14
		ΔmtlD repl 3	n.d.	n.d.	n.d.	9.5
		Dilution	1	0.1	0.01	0.001		t-Test: Two-Sample Assuming Equal Variances
		ΔmtlD + mtl repl 1	25.5	n.d.	0	0		wt+mtl and ∆mtlD + mtl
		ΔmtlD + mtl repl 2	13.5	n.d.	0	0			Variable 1	Variable 2
		ΔmtlD + mtl repl 3	16	n.d.	0	0		Mean	10.3333	0.0183333
								Variance	14.0833	4.00833e-05
								Observations	3	3
								Pooled Variance	7.04169
								Hypothesized Mean Difference	0
								df	4
								t Stat	4.76076
								P(T<=t) one-tail	0.00445011
								t Critical one-tail	2.13185
								P(T<=t) two-tail	0.00890021
								t Critical two-tail	2.77645

## Sheet: Figure 2
Panel B	Metabolite	Peak areas (a.u.) from isolated bacteria (mean over two biological replicates)	Peak areas (a.u.) from control	Fold change sample over control	Peak areas for metabolites that were not found in the control were set to 1 in order to be able to depict them on the log-log plot
	Tryptophan	458866	3245.64	141.379
	Isoleucine	4.63786e+07	1.35125e+07	3.43228
	Methionine	2.26776e+06	941137	2.4096
	Valine	2.24995e+07	4.00608e+06	5.61633
	Glycine	6.07425e+06	4.58166e+06	1.32578
	Threonine	1.06023e+07	6.631e+06	1.5989
	Glutamine	9.94634e+07	3.37211e+07	2.94958
	Serine	9.46493e+06	2.99238e+06	3.16302
	Histidine	5.90652e+06	914984	6.45532
	Asparagine	8.41023e+06	188321	44.659
	Proline	1.5798e+07	1.51836e+06	10.4047
	Alanine	1.49921e+07	2.66837e+06	5.61844
	Aspartate	4.79592e+07	4.72575e+06	10.1485
	Glutamate	6.19668e+08	6.40089e+07	9.68097
	N-acetyl-glutamate	5.74624e+06	303713	18.92
	Citrulline	9.8306e+06	1.50843e+06	6.51709
	Pantothenate	3.03986e+07	4.5154e+06	6.7322
	Taurine	7.05104e+06	1.00703e+07	0.700183
	Hypoxanthine	1.74479e+07	70091.4	248.931
	Inosine	1.26537e+06	18864.9	67.0751
	Guanine	4.75158e+06	692639	6.86011
	Uridine	3.22162e+07	665779	48.3887
	Guanosine	3.76087e+06	1	3.76087e+06
	GMP	12552.6	1	12552.6
	AMP	1.04237e+07	6681.6	1560.07
	UMP	9.8943e+06	1	9.8943e+06
	CMP	1.20608e+06	1	1.20608e+06
	ADP	23171.4	1	23171.4
	NADH	8.35318e+06	39516.4	211.385
	GSH	5.16392e+07	42837.5	1205.47
	GSSG	1.98758e+06	1	1.98758e+06
	UDPglucose	1.3773e+07	248285	55.4724
	Mannitol	9.82905e+07	1.82906e+08	0.537382
	Glucose	4.51097e+06	1.21436e+06	3.71469
	Glucose 6P/Fructose 6P	3.6489e+06	1	3.6489e+06
	Pyruvate	1.30877e+07	2.54901e+06	5.13444
	Phosphoenolpyruvate	1.16254e+06	1	1.16254e+06
	Glycerol-3-phosphate	6.42728e+06	4215.36	1524.73
	Dihydroxyacetonephosphate	83122.4	1	83122.4
	Glycerate	1.91698e+07	883389	21.7004
	Phosphoglycerate	3.33442e+06	1	3.33442e+06
	Citrate	1.79579e+09	1.77629e+08	10.1098
	Itaconate	2.97233e+07	3.60913e+07	0.823558
	alpha-Ketoglutarate	3.03885e+07	1.71596e+06	17.7094
	Succinate	1.62921e+08	2.68269e+07	6.07304
	Malate	2.26125e+08	1.74155e+07	12.9841
	Fumarate	2.78121e+08	4.48922e+07	6.19532
	D-alanyl-D-alanine	4.39181e+06	1	4.39181e+06
	UDPNacetylglucosamine	2.85585e+06	242542	11.7747
Panel C	Time (h)	wt repl 1 (*10^7)	wt repl 2 (*10^7)	wt repl 3 (*10^7)	wt mean (*10^7)	wt stdev (*10^7)	ΔmtlD repl 1 (*10^7)	ΔmtlD repl 2 (*10^7)	ΔmtlD repl 3 (*10^7)	ΔmtlD mean (*10^7)	ΔmtlD stdev (*10^7)
	0	0.3281	0.5781	0.4844	0.463533	0.1263	0.5781	0.4844	0.375	0.479167	0.1017
	8	0.4375	0.625	0.5469	0.536467	0.0942	0.1719	0.2813	0.2656	0.2396	0.0592
	10	1.25	2.1094	1.4844	1.6146	0.4442	0.2375	0.2531	0.1688	0.2198	0.0449
	12	3.0469	3.5938	2.5781	3.07293	0.5083	0.2031	0.3438	0.3594	0.3021	0.0861
	14	6	4	6	5.33333	1.1547	0.24	0.225	0.18	0.215	0.0312
	16	3	3.6	3.5	3.36667	0.3215	0.09	0.17	0.15	0.136667	0.0416
	18	2.65	3.35	3.3	3.1	0.7534	0.115	0.135	0.105	0.118333	0.0153
	20	1.85	3.55	2.2	2.53333	0.8977	0.125	0.165	0.11	0.133333	0.0284
Panel D		Total fractional labeling enrichment (TFLE)							Means TFLE
	Metabolites	Repl 1 0h	Repl 2 0h	Repl1 12h	Repl2 12h	Repl1 16h	Repl2 16h		0h	12h	16h
	Isoleucine	0	0	0.0014	0.0002	0	0		0	0.0008	0
	Valine	0	0	0.1547	0.1581	0.0619	0.0466		0	0.1564	0.0542
	Threonine	0	0	0	0	0	0		0	0	0
	Glutamine	0	0	0.084	0.0798	0.0542	0.0418		0	0.0819	0.048
	Proline	0	0	0	0	0	0		0	0	0
	Alanine	0	0	0.3605	0.3557	0.2481	0.1998		0	0.3581	0.2239
	Aspartate	0	0	0.2404	0.2193	0.1636	0.1152		0	0.2299	0.1394
	Glutamate	0	0	0.2468	0.2579	0.2191	0.2123		0	0.2524	0.2157
	N-acetyl-glutamate	0	0	0.2375	0.1828	0.3	0.2486		0	0.2102	0.2743
	Citrulline	0	0	0.0064	0.005	0.0094	0.0057		0	0.0057	0.0075
	Pantothenate	0	0	0.0166	0.0155	0.0035	0.007		0	0.0161	0.0052
	Hypoxanthine	0	0	0.0194	0.0176	0.0193	0.017		0	0.0185	0.0182
	Inosine	0	0	0.4438	0.4645	0.3905	0.3527		0	0.4542	0.3716
	Guanine	0	0	0.0138	0.0152	0.0064	0.0176		0	0.0145	0.012
	Uridine	0	0	0.5294	0.5449	0.5865	0.5558		0	0.5372	0.5711
	Guanosine	0	0	0.4711	0.5052	0.4187	0.4007		0	0.4882	0.4097
	AMP	0	0	0.4214	0.4144	0.4836	0.427		0	0.4179	0.4553
	UMP	0	0	0.5154	0.525	0.5722	0.5328		0	0.5202	0.5525
	CMP	0	0	0.3862	0.3925	0.4356	0.405		0	0.3894	0.4203
	NADH	0	0	0.5319	0.5421	0.6065	0.5723		0	0.537	0.5894
	GSH	0	0	0.0536	0.0528	0.0918	0.0821		0	0.0532	0.087
	GSSG	0	0	0.0351	0.0322	0.022	0.0127		0	0.0336	0.0173
	UDPglucose	0	0	0.8552	0.8767	0.8598	0.8376		0	0.8659	0.8487
	Mannitol 1P	0	0	0.9144	0.9175	0.853	0.8638		0	0.9159	0.8584
	Glucose 6P/Fructose 6P	0	0	0.8681	0.8597	0.7668	0.7709		0	0.8639	0.7689
	Succinate	0	0	0.2561	0.2788	0.2373	0.215		0	0.2675	0.2262
	Malate	0	0	0.5033	0.5098	0.4773	0.4792		0	0.5066	0.4783
	Fumarate	0	0	0.5894	0.6062	0.4759	0.5738		0	0.5978	0.5248
	D-alanyl-D-alanine	0	0	0.2338	0.2472	0.2222	0.2061		0	0.2405	0.2141
	UDPNacetylglucosamine	0	0	0.6092	0.6032	0.8045	0.7245		0	0.6062	0.7645

## Sheet: Figure 3
Panel A	Metabolite	Repl 1	Repl 2	Repl 3	Mean
	Isoleucine	0	0.0006	0	0.0002
	Valine	0.1807	0.2044	0.1865	0.1905
	Glutamine	0.0549	0.0866	0.0623	0.0679
	Proline	0.0004	0	0	0.0001
	Alanine	0.3466	0.3481	0.324	0.3395
	Aspartate	0.2449	0.1951	0.1939	0.2113
	Glutamate	0.1753	0.2013	0.1816	0.186
	Ornithine	0.0053	0.0031	0.0042	0.0042
	Hypoxanthine	0.004	0.0062	0.0068	0.0057
	Guanine	0	0.0044	0.004	0.0028
	Uridine	0.2676	0.2494	0.2415	0.2528
	AMP	0.1343	0.1557	0.1591	0.1497
	UMP	0.2142	0.2291	0.2267	0.2233
	NADH	0.2308	0.2163	0.2325	0.2265
	GSH	0.0271	0.0267	0.0282	0.0273
	GSSG	0.001	0	0	0.0003
	UDPglucose	0.6308	0.6605	0.605	0.6321
	Mannitol 1P	0.6622	0.5796	0.6605	0.6341
	Glucose 6P/Fructose 6P	0.6826	0.6372	0.6451	0.655
	Pyruvate	0.2979	0.325	0.2512	0.2914
	Lactate	0.0357	0.0385	0.023	0.0324
	Succinate	0.1291	0.2148	0.1633	0.1691
	Malate	0.4293	0.4565	0.4463	0.444
	D-alanyl-D-alanine	0.2338	0.2105	0.2135	0.2193
	UDPNacetylglucosamine	0.2685	0.3633	0.2536	0.2951
Panel B	Metabolite	M+0	M+1	M+2	M+3	M+4	M+5	M+6
	Mannitol repl 1	0.00865287	0	0	4.72942e-05	0	0.00988599	0.981414
	Mannitol repl 2	0.00484511	0	0	0.000663441	0	0.00489647	0.989595
	Mannitol repl 3	0.00787449	0	0	0.000682508	0	0.0107036	0.980739
	Mannitol mean	0.00712416	0	0	0.000464414	0	0.00849535	0.983916
	Metabolite	M+0	M+1	M+2	M+3	M+4	M+5	M+6
	Mannitol 1P repl 1	0.337841	0	0.0420331	0.0893922	0.039966	0	0.490768
	Mannitol 1P repl 2	0.420422	0	0.005731	0.177389	0.0174957	0.0126605	0.366302
	Mannitol 1P repl 3	0.339506	0.0150717	0.0457887	0.151421	0.0736181	0	0.374595
	Mannitol 1P mean	0.365923	0.00502391	0.0311843	0.1394	0.0436933	0.00422016	0.410555
	Metabolite	M+0	M+1	M+2	M+3	M+4	M+5	M+6
	Glucose 6P/Fructose 6P repl 1	0.317395	0.0274458	0.0501526	0.181007	0.0566869	0.0543794	0.312933
	Glucose 6P/Fructose 6P repl 2	0.362781	0.0547998	0.0830185	0.185487	0.0755668	0.0487816	0.189564
	Glucose 6P/Fructose 6P repl 3	0.354912	0.056846	0.0676953	0.202602	0.0635542	0.0443054	0.210085
	Glucose 6P/Fructose 6P mean	0.34503	0.0463639	0.0669555	0.189699	0.0652693	0.0491555	0.237527
	Metabolite	M+0	M+1	M+2	M+3
	Pyruvate repl 1	0.70207	0.0104061	0	0.287524
	Pyruvate repl 2	0.674974	0.0602006	0	0.264825
	Pyruvate repl 3	0.748804	0.017203	0	0.233993
	Pyruvate mean	0.708616	0.0292699	0	0.262114

## Sheet: Figure 4
see Figure S5

## Sheet: Figure 5
Panel C	Metabolite	M+0	M+1	M+2	M+3	M+4	M+5	M+6	M+7	M+8	M+9	M+10
	AMP repl1	0.86573	0.00421413	0.0493621	0.0409521	0.00116671	0.0377069	0	0	0	0	0.000868298
	AMP repl2	0.844288	0.00622515	0.0609204	0.0380879	0.00439715	0.031476	0	0	0	0.0140376	0.00056783
	AMP repl3	0.840933	0.0116056	0.0616706	0.0469622	0.00335889	0.0354701	0	0	0	0	0
	AMP mean	0.850317	0.0073483	0.0573177	0.0420007	0.00297425	0.0348843	0	0	0	0.00467919	0.000478709
Panel D	Metabolite	M+0	M+1	M+2	M+3	M+4	M+5	M+6	M+7	M+8	M+9
	UMP repl1	0.785803	0.0203526	0.0748294	0.0631653	0.00661419	0.0492354	0	0	0	0
	UMP repl2	0.770895	0.011258	0.100534	0.0566881	0.00750172	0.0531239	0	0	0	0
	UMP repl3	0.773335	0.0132844	0.0880056	0.0639245	0.00801508	0.0534349	0	0	0	0
	UMP mean	0.776678	0.014965	0.0877895	0.0612593	0.007377	0.0519314	0	0	0	0
Panel E	Metabolite	M+0	M+1	M+2	M+3	M+4	M+5
	Adenine repl1	0.9798	0.0173	0.0027	0.0002	0	0
	Adenine repl2	0.9795	0.0184	0.002	0.0001	0	0
	Adenine mean	0.97965	0.01785	0.00235	0.00015	0	0
Panel F	Metabolite	M+0	M+1	M+2	M+3	M+4
	Uracil repl1	0.9704	0.0096	0.0184	0.0016	0
	Uracil repl2	0.9724	0.0061	0.02	0.0016	0
	Uracil mean	0.9714	0.00785	0.0192	0.0016	0

## Sheet: Figure 6
Panel A	Metabolite wt	M+0	M+1	M+2	M+3	M+4	M+5
	Glutamate repl 1	0.750996	0.03609	0.147805	0.029138	0.0270318	0.00893976
	Glutamate repl 2	0.76999	0.0376201	0.135363	0.0271115	0.0220412	0.00787375
	Glutamate repl 3	0.762797	0.0418753	0.13707	0.0277218	0.0224423	0.00809384
	Glutamate mean	0.761261	0.0385285	0.140079	0.0279905	0.0238384	0.00830245
	Metabolite wt	M+0	M+1	M+2	M+3	M+4
	Aspartate repl 1	0.780586	0.0225598	0.0389999	0.130436	0.0274185
	Aspartate repl 2	0.755123	0.0393475	0.047496	0.136842	0.0211913
	Aspartate repl 3	0.728877	0.0725298	0.0420196	0.13108	0.0254933
	Aspartate mean	0.754862	0.0448124	0.0428385	0.132786	0.024701
	Metabolite wt	M+0	M+1	M+2	M+3	M+4
	Malate repl 1	0.709165	0.040512	0.0694157	0.180907	0
	Malate repl 2	0.611626	0.0766107	0.0872753	0.224488	0
	Malate repl 3	0.524786	0.102969	0.0980094	0.243675	0.0305601
	Malate mean	0.615192	0.0733639	0.0849001	0.216357	0.0101867
Panel D	Metabolite ∆ppc	M+0	M+1	M+2	M+3	M+4	M+5
	Glutamate repl 1	0.829016	0.038789	0.114004	0.011955	0.0059018	0.000334089		t-Test: Two-Sample Assuming Equal Variances					t-Test: Two-Sample Assuming Equal Variances					t-Test: Two-Sample Assuming Equal Variances
	Glutamate repl 2	0.810702	0.0373021	0.130541	0.0134706	0.00759156	0.000392658		Glutamate M+2 wt versus ∆ppc					Aspartate M+3 wt versus ∆ppc					Malate M+3 wt versus ∆ppc
	Glutamate repl 3	0.861666	0.0305147	0.0924353	0.0104966	0.00488761	0			Variable 1	Variable 2				Variable 1	Variable 2				Variable 1	Variable 2
	Glutamate mean	0.833795	0.0355353	0.112327	0.0119741	0.00612699	0.000242249		Mean	0.140079	0.112327			Mean	0.132786	0.00220783			Mean	0.216357	0.0103993
									Variance	4.54892e-05	0.000365114			Variance	1.24425e-05	1.62856e-06			Variance	0.00103453	3.22014e-05
	Metabolite ∆ppc	M+0	M+1	M+2	M+3	M+4			Observations	3	3			Observations	3	3			Observations	3	3
	Aspartate repl 1	0.95762	0.0127296	0.02647	0.00318028	0			Pooled Variance	0.000205302				Pooled Variance	7.03554e-06				Pooled Variance	0.000533367
	Aspartate repl 2	0.967621	0.00293405	0.0267643	0.00268041	0			Hypothesized Mean Difference	0				Hypothesized Mean Difference	0				Hypothesized Mean Difference	0
	Aspartate repl 3	0.999237	0	0	0.000762791	0			df	4				df	4				df	4
	Aspartate mean	0.974826	0.00522121	0.0177448	0.00220783	0			t Stat	2.37219				t Stat	60.293				t Stat	10.9222
									P(T<=t) one-tail	0.0383191				P(T<=t) one-tail	2.26599e-07				P(T<=t) one-tail	0.000199522
	Metabolite ∆ppc	M+0	M+1	M+2	M+3	M+4			t Critical one-tail	2.13185				t Critical one-tail	2.13185				t Critical one-tail	2.13185
	Malate repl 1	0.919261	0.00874432	0.0570288	0.0149662	0			P(T<=t) two-tail	0.0766382				P(T<=t) two-tail	4.53197e-07				P(T<=t) two-tail	0.000399045
	Malate repl 2	0.924779	0.00329003	0.0597461	0.0121851	0			t Critical two-tail	2.77645				t Critical two-tail	2.77645				t Critical two-tail	2.77645
	Malate repl 3	0.904745	0.0211204	0.0700881	0.00404659	0
	Malate mean	0.916261	0.0110516	0.0622877	0.0103993	0
Panel E		wt	∆ppc		t-Test: Two-Sample Assuming Equal Variances
	Repl 1	10.9831	6.5625		wt versus ∆ppc
	Repl 2	10.3729	5.4375			Variable 1	Variable 2
	Repl 3	10.9831	6.5625		Mean	11.0509	6.15625
	Repl 4	11.7966	5.25		Variance	0.904574	0.413672
	Repl 5	12.4068	6.75		Observations	6	6
	Repl 6	9.7627	6.375		Pooled Variance	0.659123
	mean	11.0509	6.15625		Hypothesized Mean Difference	0
					df	10
					t Stat	10.4423
					P(T<=t) one-tail	5.3378e-07
					t Critical one-tail	1.81246
					P(T<=t) two-tail	1.06756e-06
					t Critical two-tail	2.22814

## Sheet: Figure S1
Panel A		unlabeled Hexose P		unlabeled Alanine
		13C mannitol	13C glucose	13C mannitol	13C glucose
	Repl 1	1	0.4026	1	0.9468
	Repl 2	1	0.4176	1	0.9817
	Repl 3	1	0.3868	1	0.939
	mean	1	0.402333	1	0.955833
Panel B		wt			ΔmtlD
		glc6P	mtl	glc6P+mtl	glc6P	mtl	glc6P+mtl
	Repl 1	0.366	0.587	0.698	0.353	0.003	0.264
	Repl 2	0.351	0.566	0.684	0.353	0.003	0.26
	Repl 3	0.356	0.573	0.697	0.36	0.009	0.26
	Repl 4	0.342	0.553	0.692	0.338	0.004	0.268
	mean	0.3585	0.5765	0.691	0.353	0.003	0.262
Panel C	Combinations with glucose and glycerol
	Repl 1	wt					∆mtlA					∆mtlD						Repl 2	wt					∆mtlA					∆mtlD
	time (min)	glc	mtl	glc+mtl	gly	gly+mtl	glc	mtl	glc+mtl	gly	gly+mtl	glc	mtl	glc+mtl	gly	gly+mtl		time (min)	glc	mtl	glc+mtl	gly	gly+mtl	glc	mtl	glc+mtl	gly	gly+mtl	glc	mtl	glc+mtl	gly	gly+mtl
	0	0.001	0	0.001	0	0.001	0.002	0.001	0	0	0	0.002	0.002	0.006	0	0.004		0	0.002	0	0.005	0	0	0.001	0.001	0.001	0.001	0	0.001	0.001	0	0	0.003
	10	0	0.001	0	0	0	0	0	0	0	0	0	0.001	0	0	0.003		10	0	0	0	0	0	0	0	0	0	0	0.001	0	0.002	0	0.002
	20	0.001	0.001	0	0.001	0.001	0	0.001	0.01	0	0.001	0.008	0.001	0.047	0.001	0.003		20	0.011	0.001	0	0	0	0.001	0.001	0.001	0.003	0.001	0	0	0.005	0.003	0.002
	30	0.018	0.002	0.008	0.001	0.002	0.001	0.002	0.007	0.002	0.003	0.004	0.002	0.052	0.001	0.009		30	0.009	0.004	0.006	0.001	0.001	0.001	0.001	0.002	0.001	0.001	0.006	0	0.021	0.001	0.002
	40	0.012	0.003	0.003	0.003	0.006	0.004	0.002	0.024	0.004	0.005	0.012	0.001	0.083	0.002	0.021		40	0.004	0.002	0.01	0.002	0.002	0.023	0.002	0.008	0.001	0.002	0.009	0.004	0.001	0.002	0.002
	50	0.025	0.008	0.012	0.008	0.005	0.015	0.002	0.03	0.003	0.006	0.007	0.003	0.042	0.005	0.006		50	0.006	0.005	0.004	0.005	0.004	0.012	0.002	0.005	0.002	0.003	0.005	0	0.032	0.004	0.002
	60	0.007	0.006	0.006	0.004	0.008	0.022	0.002	0.007	0.007	0.007	0.022	0.004	0.066	0.006	0.008		60	0.017	0.006	0.006	0.006	0.005	0.009	0.003	0.007	0.005	0.004	0.01	0.001	0.01	0.005	0.002
	70	0.01	0.01	0.009	0.007	0.009	0.009	0.003	0.013	0.005	0.01	0.016	0.002	0.06	0.008	0.002		70	0.012	0.011	0.009	0.007	0.007	0.022	0.003	0.029	0.006	0.006	0.013	0.001	0.012	0.008	0.005
	80	0.037	0.012	0.015	0.008	0.012	0.038	0.003	0.011	0.007	0.012	0.019	0.002	0.055	0.01	0.005		80	0.016	0.012	0.011	0.009	0.009	0.012	0.002	0.02	0.006	0.008	0.024	0	0.012	0.009	0.003
	90	0.023	0.018	0.021	0.01	0.015	0.021	0.003	0.023	0.008	0.014	0.032	0.002	0.13	0.012	0.008		90	0.019	0.016	0.015	0.009	0.012	0.019	0.002	0.022	0.008	0.008	0.021	0.002	0.02	0.012	0
	100	0.023	0.018	0.031	0.012	0.017	0.021	0.003	0.019	0.011	0.015	0.042	0.01	0.103	0.016	0.004		100	0.028	0.028	0.02	0.002	0.017	0.025	0.002	0.02	0.01	0.01	0.04	0.006	0.019	0.015	0.009
	110	0.03	0.025	0.038	0.014	0.023	0.033	0.003	0.024	0.014	0.018	0.097	0.011	0.154	0.022	0		110	0.032	0.029	0.026	0.014	0.021	0.042	0.002	0.039	0.012	0.013	0.038	0	0.054	0.019	0.003
	120	0.037	0.032	0.051	0.019	0.035	0.038	0.003	0.047	0.017	0.022	0.06	0.004	0.087	0.024	0.016		120	0.041	0.032	0.049	0.017	0.026	0.039	0.002	0.036	0.014	0.018	0.056	0.001	0.068	0.024	0.002
	130	0.048	0.037	0.048	0.022	0.036	0.05	0.003	0.101	0.021	0.025	0.068	0.008	0.157	0.032	0.002		130	0.061	0.041	0.043	0.011	0.034	0.052	0.002	0.042	0.019	0.02	0.068	0.003	0.043	0.031	0.007
	140	0.064	0.051	0.058	0.028	0.045	0.061	0.004	0.069	0.026	0.031	0.088	0.006	0.124	0.041	0.006		140	0.066	0.051	0.073	0.03	0.043	0.07	0.004	0.054	0.023	0.026	0.091	0.002	0.049	0.039	0.005
	150	0.096	0.056	0.131	0.032	0.058	0.088	0.004	0.093	0.03	0.035	0.153	0.002	0.11	0.051	0.008		150	0.082	0.063	0.069	0.032	0.056	0.094	0.008	0.079	0.03	0.032	0.11	0.002	0.06	0.049	0.006
	160	0.101	0.072	0.107	0.04	0.072	0.1	0.007	0.089	0.038	0.043	0.139	0.005	0.14	0.067	0.006		160	0.105	0.078	0.086	0.036	0.071	0.095	0.012	0.101	0.04	0.04	0.157	0.004	0.071	0.062	0.004
	170	0.126	0.088	0.129	0.05	0.091	0.123	0.009	0.131	0.048	0.052	0.17	0.008	0.139	0.081	0.003		170	0.129	0.097	0.108	0.045	0.088	0.168	0.017	0.108	0.049	0.05	0.177	0.003	0.09	0.079	0.004
	180	0.149	0.11	0.164	0.062	0.112	0.16	0.013	0.144	0.061	0.064	0.208	0.01	0.174	0.099	0.005		180	0.168	0.12	0.133	0.055	0.108	0.15	0.021	0.14	0.062	0.063	0.211	0.003	0.108	0.096	0.004
	190	0.202	0.134	0.178	0.079	0.173	0.226	0.019	0.287	0.075	0.079	0.228	0.011	0.306	0.12	0.011		190	0.188	0.146	0.18	0.073	0.175	0.172	0.027	0.173	0.078	0.081	0.224	0.005	0.134	0.119	0.006
	200	0.219	0.284	0.223	0.097	0.17	0.27	0.025	0.378	0.095	0.098	0.299	0.007	0.322	0.147	0.007		200	0.223	0.177	0.205	0.093	0.163	0.254	0.033	0.211	0.097	0.097	0.263	0.007	0.267	0.149	0.015
	210	0.246	0.204	0.263	0.122	0.21	0.245	0.032	0.234	0.115	0.115	0.356	0.015	0.35	0.182	0.007		210	0.254	0.235	0.233	0.113	0.203	0.259	0.042	0.222	0.117	0.117	0.354	0.004	0.201	0.182	0.006
	220	0.285	0.224	0.294	0.148	0.228	0.276	0.041	0.285	0.143	0.138	0.36	0.009	0.335	0.209	0.007		220	0.286	0.237	0.267	0.14	0.228	0.271	0.05	0.265	0.146	0.143	0.405	0.004	0.239	0.204	0.006
	230	0.35	0.262	0.357	0.186	0.266	0.364	0.051	0.346	0.18	0.178	0.434	0.006	0.345	0.234	0.024		230	0.338	0.28	0.456	0.175	0.26	0.346	0.06	0.316	0.181	0.191	0.392	0.004	0.236	0.231	0.01
	240	0.376	0.311	0.391	0.201	0.314	0.37	0.061	0.384	0.2	0.199	0.431	0.009	0.38	0.266	0.01		240	0.375	0.317	0.381	0.196	0.375	0.384	0.073	0.362	0.201	0.202	0.417	0.005	0.25	0.259	0.005
	250	0.406	0.343	0.417	0.231	0.348	0.399	0.073	0.402	0.221	0.218	0.436	0.007	0.425	0.294	0.012		250	0.41	0.364	0.393	0.224	0.367	0.459	0.087	0.378	0.222	0.226	0.437	0.005	0.287	0.289	0.017
	260	0.462	0.377	0.44	0.266	0.381	0.435	0.087	0.454	0.254	0.251	0.444	0.009	0.435	0.316	0.015		260	0.44	0.384	0.429	0.255	0.378	0.443	0.1	0.436	0.255	0.257	0.444	0.005	0.324	0.312	0.005
	270	0.475	0.413	0.488	0.291	0.418	0.427	0.106	0.449	0.283	0.282	0.442	0.008	0.371	0.335	0.009		270	0.445	0.42	0.462	0.284	0.412	0.439	0.116	0.418	0.285	0.287	0.439	0.006	0.35	0.333	0.015
	280	0.442	0.449	0.525	0.314	0.448	0.432	0.127	0.444	0.304	0.304	0.438	0.006	0.394	0.354	0.006		280	0.448	0.447	0.492	0.308	0.447	0.434	0.132	0.427	0.306	0.31	0.43	0.004	0.387	0.353	0.004
	290	0.438	0.46	0.559	0.334	0.46	0.418	0.145	0.455	0.323	0.323	0.446	0.005	0.399	0.373	0.004		290	0.446	0.455	0.517	0.325	0.46	0.423	0.145	0.418	0.326	0.33	0.444	0.008	0.399	0.38	0.007
	300	0.446	0.461	0.593	0.357	0.482	0.427	0.15	0.445	0.342	0.341	0.459	0.008	0.422	0.394	0.001		300	0.453	0.461	0.55	0.344	0.482	0.416	0.149	0.418	0.346	0.348	0.449	0.007	0.427	0.395	0.006
	310	0.451	0.469	0.59	0.375	0.519	0.433	0.15	0.448	0.362	0.363	0.463	0.004	0.418	0.419	0.002		310	0.464	0.469	0.584	0.361	0.514	0.433	0.15	0.426	0.365	0.366	0.459	0.009	0.443	0.417	0.004
	320	0.46	0.475	0.624	0.396	0.551	0.441	0.15	0.457	0.384	0.385	0.47	0.006	0.412	0.441	0.001		320	0.466	0.475	0.618	0.385	0.547	0.443	0.151	0.437	0.385	0.389	0.466	0.005	0.436	0.442	0.004
	330	0.464	0.48	0.649	0.421	0.582	0.455	0.149	0.466	0.408	0.405	0.487	0.006	0.408	0.467	0.001		330	0.47	0.477	0.646	0.408	0.583	0.454	0.148	0.449	0.409	0.411	0.467	0.008	0.438	0.467	0.005
	340	0.469	0.483	0.665	0.445	0.614	0.452	0.148	0.472	0.432	0.428	0.477	0.005	0.402	0.491	0.001		340	0.474	0.481	0.666	0.425	0.61	0.454	0.148	0.466	0.434	0.435	0.47	0.005	0.422	0.489	0.007
	350	0.474	0.486	0.674	0.468	0.648	0.457	0.146	0.477	0.454	0.451	0.494	0.003	0.398	0.517	0.001		350	0.48	0.485	0.676	0.456	0.64	0.458	0.147	0.468	0.458	0.459	0.476	0.004	0.432	0.513	0.004
	360	0.48	0.491	0.684	0.491	0.683	0.461	0.144	0.485	0.476	0.475	0.487	0.003	0.395	0.542	0.002		360	0.486	0.489	0.687	0.481	0.672	0.463	0.146	0.47	0.478	0.482	0.481	0.004	0.419	0.538	0.004
	370	0.486	0.495	0.693	0.518	0.711	0.467	0.144	0.491	0.502	0.5	0.49	0.003	0.392	0.563	0.002		370	0.492	0.492	0.696	0.502	0.704	0.468	0.146	0.481	0.503	0.508	0.482	0.003	0.418	0.561	0.004
	380	0.488	0.494	0.697	0.543	0.736	0.471	0.144	0.496	0.526	0.526	0.491	0.003	0.39	0.591	0.003		380	0.495	0.491	0.702	0.529	0.73	0.471	0.147	0.484	0.528	0.531	0.484	0.004	0.408	0.588	0.009
	390	0.492	0.493	0.702	0.566	0.767	0.477	0.145	0.5	0.548	0.548	0.491	0.006	0.387	0.616	0.002		390	0.5	0.49	0.706	0.55	0.761	0.475	0.147	0.489	0.55	0.55	0.489	0.004	0.406	0.612	0.007
	400	0.493	0.492	0.712	0.593	0.797	0.478	0.146	0.504	0.576	0.575	0.497	0.003	0.385	0.631	0.002		400	0.5	0.49	0.71	0.568	0.788	0.477	0.149	0.492	0.576	0.577	0.482	0.004	0.403	0.627	0.007
	410	0.492	0.49	0.742	0.616	0.822	0.478	0.147	0.505	0.598	0.597	0.492	0.001	0.383	0.629	0.002		410	0.5	0.488	0.715	0.591	0.814	0.477	0.148	0.487	0.6	0.601	0.482	0.004	0.402	0.625	0.007
	420	0.492	0.489	0.727	0.631	0.845	0.477	0.148	0.505	0.621	0.622	0.489	0.006	0.381	0.624	0.002		420	0.5	0.488	0.721	0.608	0.838	0.476	0.148	0.497	0.622	0.623	0.481	0.004	0.4	0.62	0.004
	430	0.491	0.488	0.728	0.626	0.86	0.477	0.146	0.506	0.625	0.627	0.488	0.002	0.378	0.62	0.002		430	0.499	0.486	0.728	0.607	0.853	0.475	0.148	0.496	0.624	0.628	0.48	0.004	0.398	0.615	0.003
	440	0.491	0.487	0.739	0.622	0.863	0.476	0.148	0.509	0.621	0.623	0.488	0.005	0.378	0.616	0.002		440	0.498	0.487	0.736	0.602	0.86	0.475	0.148	0.49	0.62	0.624	0.48	0.003	0.396	0.612	0.007
	450	0.491	0.489	0.743	0.618	0.864	0.477	0.146	0.509	0.616	0.617	0.487	0.006	0.376	0.613	0.002		450	0.498	0.485	0.743	0.598	0.861	0.475	0.147	0.49	0.616	0.62	0.479	0.004	0.394	0.608	0.008
	460	0.491	0.486	0.747	0.615	0.862	0.476	0.145	0.511	0.612	0.615	0.486	0.002	0.374	0.61	0.002		460	0.498	0.486	0.742	0.596	0.858	0.475	0.147	0.492	0.613	0.616	0.479	0.004	0.392	0.606	0.003
	470	0.49	0.485	0.734	0.611	0.856	0.473	0.145	0.512	0.609	0.611	0.486	0.005	0.373	0.607	0.001		470	0.497	0.482	0.739	0.592	0.853	0.476	0.146	0.493	0.609	0.613	0.478	0.004	0.391	0.603	0.003
	480	0.49	0.485	0.741	0.609	0.853	0.473	0.144	0.515	0.607	0.609	0.484	0.003	0.372	0.605	0.002		480	0.497	0.483	0.738	0.59	0.85	0.472	0.146	0.488	0.607	0.61	0.477	0.004	0.39	0.602	0.004
	490	0.489	0.484	0.734	0.607	0.85	0.471	0.144	0.517	0.604	0.606	0.491	0.003	0.371	0.604	0.002		490	0.496	0.484	0.735	0.587	0.846	0.472	0.146	0.488	0.604	0.608	0.477	0.004	0.389	0.599	0.004
	500	0.487	0.483	0.728	0.605	0.846	0.472	0.144	0.519	0.602	0.604	0.481	0.005	0.369	0.601	0.002		500	0.495	0.48	0.733	0.586	0.843	0.471	0.145	0.487	0.602	0.606	0.476	0.004	0.387	0.598	0.005
	510	0.486	0.482	0.737	0.604	0.845	0.47	0.143	0.521	0.6	0.602	0.48	0.002	0.368	0.598	0.001		510	0.495	0.479	0.731	0.584	0.84	0.47	0.145	0.489	0.6	0.604	0.476	0.004	0.386	0.596	0.005
	520	0.485	0.482	0.725	0.602	0.842	0.468	0.142	0.524	0.598	0.601	0.482	0.003	0.367	0.599	0.002		520	0.493	0.479	0.731	0.582	0.839	0.469	0.145	0.49	0.598	0.602	0.474	0.003	0.385	0.595	0.004
	530	0.484	0.481	0.728	0.601	0.841	0.475	0.142	0.526	0.597	0.598	0.481	0.002	0.366	0.598	0.002		530	0.493	0.478	0.729	0.581	0.837	0.468	0.144	0.488	0.597	0.601	0.472	0.004	0.384	0.594	0.003
	540	0.483	0.48	0.732	0.6	0.837	0.473	0.141	0.528	0.595	0.598	0.478	0.005	0.364	0.596	0.002		540	0.492	0.477	0.729	0.58	0.834	0.467	0.144	0.493	0.596	0.599	0.472	0.002	0.383	0.592	0.009
	550	0.485	0.478	0.735	0.598	0.836	0.464	0.141	0.531	0.594	0.597	0.475	0.005	0.37	0.595	0.002		550	0.491	0.478	0.727	0.579	0.832	0.466	0.143	0.491	0.594	0.598	0.472	0.002	0.382	0.592	0.007
	560	0.481	0.478	0.737	0.598	0.834	0.464	0.141	0.534	0.593	0.596	0.477	0.001	0.367	0.594	0.002		560	0.49	0.475	0.727	0.577	0.832	0.466	0.143	0.491	0.593	0.597	0.47	0.001	0.381	0.59	0.004
	570	0.48	0.477	0.725	0.597	0.834	0.461	0.14	0.537	0.592	0.595	0.486	0.001	0.373	0.593	0.002		570	0.489	0.475	0.727	0.577	0.83	0.464	0.142	0.49	0.592	0.597	0.471	0.001	0.379	0.59	0.004
	580	0.479	0.476	0.733	0.596	0.833	0.462	0.139	0.539	0.59	0.593	0.476	0.004	0.366	0.592	0.002		580	0.488	0.476	0.726	0.576	0.829	0.464	0.142	0.491	0.591	0.595	0.468	0.001	0.378	0.589	0.006
	590	0.478	0.475	0.723	0.595	0.83	0.459	0.138	0.543	0.589	0.591	0.471	0.001	0.364	0.591	0.002		590	0.487	0.472	0.725	0.574	0.827	0.463	0.141	0.49	0.59	0.594	0.467	0.001	0.376	0.587	0.004
	600	0.477	0.476	0.721	0.594	0.829	0.462	0.139	0.547	0.589	0.591	0.471	0.007	0.362	0.591	0.004		600	0.487	0.472	0.725	0.574	0.826	0.462	0.141	0.485	0.59	0.593	0.466	0.001	0.375	0.586	0.006
	610	0.476	0.474	0.728	0.594	0.829	0.461	0.138	0.55	0.588	0.591	0.47	0.003	0.362	0.59	0.003		610	0.487	0.472	0.725	0.574	0.826	0.461	0.141	0.492	0.589	0.593	0.468	0.001	0.374	0.587	0.006
	620	0.475	0.473	0.724	0.594	0.829	0.462	0.138	0.552	0.588	0.59	0.466	0.001	0.365	0.589	0.004		620	0.485	0.471	0.724	0.573	0.825	0.46	0.14	0.485	0.587	0.592	0.473	0.002	0.372	0.585	0.006
	630	0.473	0.472	0.734	0.593	0.828	0.454	0.137	0.555	0.586	0.589	0.466	0.003	0.368	0.588	0.004		630	0.484	0.47	0.723	0.572	0.824	0.465	0.14	0.484	0.587	0.591	0.465	0.002	0.371	0.584	0.007
	640	0.472	0.472	0.731	0.592	0.825	0.458	0.137	0.558	0.586	0.589	0.466	0.005	0.368	0.587	0.004		640	0.484	0.47	0.722	0.572	0.824	0.462	0.139	0.491	0.586	0.591	0.468	0.002	0.37	0.584	0.012
	650	0.472	0.471	0.722	0.591	0.825	0.454	0.137	0.562	0.585	0.588	0.465	0	0.358	0.586	0.005		650	0.483	0.471	0.721	0.571	0.823	0.458	0.139	0.488	0.585	0.589	0.464	0.002	0.368	0.583	0.013
	660	0.471	0.471	0.717	0.591	0.825	0.459	0.136	0.565	0.585	0.588	0.47	0.01	0.355	0.585	0.006		660	0.483	0.469	0.721	0.571	0.822	0.458	0.139	0.487	0.584	0.589	0.467	0.002	0.367	0.582	0.014
	670	0.47	0.47	0.717	0.591	0.823	0.45	0.136	0.569	0.584	0.587	0.47	0.001	0.356	0.585	0.007		670	0.482	0.469	0.72	0.57	0.821	0.457	0.139	0.488	0.584	0.588	0.465	0.002	0.366	0.581	0.014
	680	0.472	0.47	0.724	0.59	0.822	0.448	0.136	0.572	0.582	0.585	0.463	0.001	0.363	0.583	0.008		680	0.481	0.467	0.719	0.569	0.82	0.456	0.138	0.493	0.584	0.588	0.46	0.003	0.365	0.58	0.013
	690	0.468	0.469	0.718	0.589	0.821	0.449	0.136	0.577	0.583	0.586	0.458	0.002	0.357	0.583	0.009		690	0.481	0.469	0.718	0.568	0.82	0.458	0.137	0.494	0.582	0.587	0.462	0.003	0.365	0.58	0.016
	700	0.47	0.469	0.723	0.588	0.82	0.446	0.135	0.58	0.581	0.584	0.459	0.002	0.352	0.582	0.01		700	0.48	0.469	0.717	0.567	0.819	0.456	0.137	0.492	0.582	0.586	0.458	0.003	0.363	0.579	0.018
	710	0.467	0.468	0.724	0.588	0.82	0.446	0.135	0.588	0.581	0.584	0.46	0.008	0.36	0.582	0.015		710	0.479	0.466	0.717	0.567	0.819	0.455	0.137	0.486	0.581	0.585	0.458	0.006	0.363	0.578	0.019
	720	0.466	0.467	0.712	0.587	0.82	0.445	0.134	0.589	0.58	0.583	0.463	0.01	0.351	0.581	0.014		720	0.478	0.468	0.716	0.566	0.817	0.453	0.136	0.491	0.58	0.585	0.458	0.003	0.361	0.577	0.026
	730	0.465	0.467	0.715	0.587	0.818	0.443	0.134	0.593	0.579	0.582	0.456	0.006	0.359	0.58	0.016		730	0.478	0.467	0.715	0.565	0.816	0.453	0.136	0.49	0.579	0.584	0.457	0.003	0.361	0.576	0.025
	740	0.466	0.466	0.711	0.586	0.817	0.442	0.134	0.599	0.578	0.582	0.453	0.005	0.359	0.579	0.019		740	0.477	0.467	0.715	0.565	0.816	0.456	0.136	0.488	0.579	0.583	0.457	0.004	0.36	0.576	0.033
	750	0.463	0.465	0.709	0.586	0.816	0.446	0.133	0.602	0.578	0.58	0.46	0.002	0.357	0.578	0.021		750	0.477	0.466	0.714	0.567	0.816	0.452	0.135	0.488	0.578	0.583	0.455	0.004	0.359	0.575	0.034
	760	0.462	0.465	0.71	0.585	0.816	0.448	0.133	0.609	0.577	0.581	0.455	0.004	0.356	0.578	0.025		760	0.476	0.465	0.713	0.565	0.815	0.452	0.135	0.49	0.577	0.582	0.459	0.005	0.358	0.574	0.04
	770	0.461	0.465	0.711	0.585	0.816	0.439	0.133	0.612	0.577	0.58	0.463	0.006	0.338	0.578	0.029		770	0.475	0.462	0.713	0.564	0.814	0.45	0.135	0.485	0.577	0.582	0.458	0.005	0.358	0.574	0.043
	780	0.46	0.465	0.71	0.584	0.815	0.438	0.133	0.625	0.576	0.579	0.453	0.008	0.337	0.577	0.033		780	0.477	0.461	0.712	0.564	0.813	0.449	0.135	0.488	0.576	0.581	0.454	0.006	0.357	0.573	0.051
	790	0.462	0.464	0.71	0.583	0.813	0.437	0.132	0.622	0.575	0.578	0.453	0.003	0.337	0.575	0.038		790	0.474	0.461	0.711	0.563	0.812	0.448	0.135	0.486	0.576	0.58	0.457	0.006	0.356	0.572	0.062
	800	0.459	0.464	0.712	0.583	0.813	0.437	0.132	0.629	0.574	0.579	0.457	0.012	0.336	0.575	0.045		800	0.474	0.463	0.711	0.562	0.812	0.449	0.134	0.49	0.575	0.58	0.455	0.007	0.356	0.572	0.068
	810	0.459	0.463	0.707	0.582	0.813	0.436	0.132	0.633	0.574	0.577	0.446	0.008	0.335	0.574	0.051		810	0.474	0.463	0.71	0.561	0.811	0.448	0.134	0.482	0.573	0.579	0.458	0.008	0.355	0.571	0.076
	820	0.458	0.463	0.706	0.582	0.812	0.439	0.132	0.64	0.574	0.577	0.458	0.003	0.35	0.574	0.06		820	0.473	0.462	0.709	0.561	0.811	0.447	0.134	0.486	0.573	0.578	0.452	0.009	0.355	0.57	0.087
	830	0.457	0.462	0.72	0.581	0.812	0.439	0.131	0.644	0.573	0.577	0.444	0.008	0.343	0.573	0.069		830	0.472	0.461	0.709	0.56	0.81	0.446	0.133	0.485	0.574	0.578	0.455	0.01	0.354	0.57	0.105
	840	0.458	0.462	0.708	0.581	0.811	0.434	0.132	0.65	0.573	0.575	0.446	0.012	0.343	0.573	0.081		840	0.472	0.459	0.709	0.561	0.81	0.456	0.133	0.484	0.572	0.577	0.452	0.01	0.353	0.57	0.117
	Combinations with glucose 6P
	Repl 1	wt			∆mtlD				Repl 2	wt			∆mtlD				Repl 3	wt			∆mtlD				Repl 4	wt			∆mtlD
	time (min)	glc6P	mtl	glc6P+mtl	glc6P	mtl	glc6P+mtl		time (min)	glc6P	mtl	glc6P+mtl	glc6P	mtl	glc6P+mtl		time (min)	glc6P	mtl	glc6P+mtl	glc6P	mtl	glc6P+mtl		time (min)	glc6P	mtl	glc6P+mtl	glc6P	mtl	glc6P+mtl
	0	0	0	0	0	0	0		0	0	0	0	0	0.001	0		0	0	0	0	0	0	0		0	0	0	0	0	0	0
	15	0	0.001	0	0.001	0	0		15	0.002	0	0.001	0.001	0.001	0		15	0	0.001	0.001	0.001	0.001	0		15	0	0	0	0.001	0	0.001
	30	0.002	0.002	0.001	0.002	0.001	0.001		30	0.004	0.002	0.003	0.003	0.002	0.001		30	0.001	0.002	0.002	0.002	0.002	0.001		30	0.002	0.001	0.002	0.002	0.001	0.001
	45	0.003	0.004	0.003	0.003	0.002	0.003		45	0.005	0.004	0.004	0.005	0.002	0.002		45	0.002	0.004	0.004	0.004	0.003	0.002		45	0.011	0.003	0.004	0.003	0.002	0.003
	60	0.006	0.007	0.004	0.006	0.002	0.003		60	0.008	0.008	0.006	0.008	0.003	0.004		60	0.004	0.006	0.006	0.005	0.003	0.004		60	0.017	0.005	0.005	0.006	0.005	0.006
	75	0.01	0.009	0.006	0.008	0.002	0.006		75	0.012	0.008	0.008	0.011	0.002	0.006		75	0.006	0.009	0.007	0.009	0.003	0.006		75	0.009	0.007	0.008	0.008	0.008	0.016
	90	0.015	0.013	0.011	0.014	0.002	0.007		90	0.016	0.012	0.013	0.016	0.002	0.017		90	0.011	0.012	0.012	0.013	0.004	0.009		90	0.031	0.012	0.016	0.012	0.007	0.024
	105	0.023	0.018	0.018	0.021	0.002	0.073		105	0.025	0.016	0.02	0.025	0.002	0.013		105	0.019	0.017	0.02	0.021	0.005	0.014		105	0.051	0.017	0.021	0.019	0.005	0.053
	120	0.032	0.025	0.028	0.03	0.002	0.077		120	0.036	0.023	0.032	0.033	0.002	0.024		120	0.03	0.026	0.03	0.03	0.004	0.025		120	0.052	0.021	0.032	0.029	0.015	0.069
	135	0.044	0.036	0.041	0.041	0.001	0.089		135	0.05	0.031	0.045	0.044	0.003	0.033		135	0.043	0.033	0.046	0.043	0.002	0.034		135	0.071	0.03	0.044	0.039	0.002	0.074
	150	0.061	0.046	0.057	0.055	0	0.099		150	0.064	0.05	0.063	0.061	0.007	0.046		150	0.059	0.047	0.064	0.06	0	0.049		150	0.097	0.043	0.063	0.056	0.015	0.082
	165	0.084	0.064	0.081	0.078	0.003	0.126		165	0.086	0.064	0.086	0.084	0.001	0.066		165	0.082	0.064	0.087	0.08	0.001	0.068		165	0.122	0.06	0.088	0.076	0.006	0.103
	180	0.114	0.097	0.111	0.107	0.002	0.153		180	0.118	0.093	0.119	0.114	0.002	0.089		180	0.113	0.082	0.116	0.109	0.001	0.093		180	0.155	0.083	0.12	0.104	0.009	0.143
	195	0.154	0.125	0.149	0.143	0.002	0.202		195	0.159	0.112	0.155	0.154	0.004	0.118		195	0.153	0.118	0.154	0.147	0.001	0.127		195	0.205	0.105	0.166	0.141	0.004	0.195
	210	0.194	0.146	0.196	0.183	0.005	0.238		210	0.205	0.144	0.207	0.195	0.008	0.159		210	0.22	0.15	0.205	0.187	0.004	0.165		210	0.247	0.133	0.236	0.179	0.002	0.228
	225	0.242	0.195	0.238	0.245	0.004	0.292		225	0.25	0.188	0.251	0.238	0.002	0.207		225	0.25	0.186	0.246	0.234	0.006	0.218		225	0.284	0.182	0.251	0.226	0.001	0.286
	240	0.271	0.237	0.294	0.29	0.001	0.288		240	0.272	0.228	0.31	0.265	0.001	0.242		240	0.27	0.234	0.326	0.261	0.005	0.247		240	0.298	0.219	0.309	0.254	0.003	0.286
	255	0.311	0.298	0.361	0.301	0.005	0.286		255	0.307	0.282	0.371	0.303	0.004	0.267		255	0.32	0.313	0.386	0.307	0.007	0.266		255	0.355	0.283	0.372	0.292	0.002	0.284
	270	0.338	0.364	0.441	0.313	0.004	0.287		270	0.319	0.347	0.425	0.316	0.005	0.269		270	0.319	0.358	0.452	0.313	0.003	0.268		270	0.316	0.338	0.425	0.302	0.006	0.303
	285	0.331	0.403	0.5	0.316	0.006	0.293		285	0.321	0.392	0.495	0.313	0.008	0.268		285	0.325	0.404	0.509	0.318	0.005	0.276		285	0.312	0.385	0.481	0.3	0.005	0.296
	300	0.339	0.46	0.542	0.32	0.006	0.291		300	0.324	0.444	0.531	0.318	0.007	0.267		300	0.342	0.456	0.55	0.32	0.007	0.271		300	0.317	0.432	0.515	0.305	0.007	0.292
	315	0.348	0.516	0.595	0.329	0.006	0.29		315	0.335	0.494	0.592	0.326	0.007	0.264		315	0.357	0.513	0.607	0.327	0.006	0.266		315	0.323	0.498	0.589	0.319	0.005	0.29
	330	0.356	0.564	0.64	0.339	0.005	0.286		330	0.336	0.568	0.625	0.336	0.004	0.265		330	0.369	0.558	0.642	0.341	0.006	0.323		330	0.338	0.538	0.615	0.33	0.005	0.29
	345	0.361	0.563	0.676	0.343	0.006	0.284		345	0.352	0.549	0.658	0.342	0.004	0.264		345	0.372	0.551	0.687	0.336	0.006	0.265		345	0.347	0.533	0.657	0.337	0.006	0.296
	360	0.364	0.569	0.687	0.347	0.005	0.285		360	0.341	0.555	0.686	0.347	0.008	0.264		360	0.37	0.561	0.715	0.341	0.004	0.264		360	0.357	0.54	0.693	0.341	0.006	0.317
	375	0.369	0.576	0.698	0.352	0.004	0.283		375	0.347	0.561	0.689	0.354	0.004	0.264		375	0.383	0.567	0.697	0.348	0.005	0.267		375	0.346	0.553	0.695	0.332	0.005	0.287
	390	0.375	0.581	0.697	0.359	0.006	0.284		390	0.355	0.566	0.69	0.361	0.007	0.267		390	0.362	0.582	0.697	0.358	0.005	0.264		390	0.354	0.551	0.695	0.34	0.006	0.286
	405	0.379	0.585	0.701	0.364	0.004	0.287		405	0.359	0.569	0.694	0.366	0.004	0.264		405	0.391	0.574	0.702	0.37	0.005	0.264		405	0.354	0.559	0.699	0.347	0.005	0.287
	420	0.378	0.592	0.707	0.364	0.005	0.279		420	0.358	0.573	0.701	0.366	0.007	0.271		420	0.366	0.578	0.708	0.367	0.005	0.264		420	0.353	0.559	0.705	0.347	0.005	0.288
	435	0.377	0.594	0.718	0.363	0.004	0.282		435	0.373	0.574	0.708	0.37	0.005	0.278		435	0.364	0.58	0.718	0.365	0.005	0.263		435	0.352	0.561	0.715	0.346	0.004	0.283
	450	0.377	0.594	0.718	0.362	0.004	0.28		450	0.355	0.574	0.705	0.362	0.005	0.278		450	0.364	0.597	0.718	0.365	0.005	0.264		450	0.351	0.562	0.714	0.365	0.005	0.285
	465	0.375	0.592	0.714	0.361	0.004	0.297		465	0.355	0.573	0.702	0.362	0.003	0.28		465	0.363	0.579	0.714	0.365	0.005	0.263		465	0.35	0.559	0.71	0.343	0.005	0.286
	480	0.373	0.591	0.711	0.36	0.004	0.282		480	0.354	0.571	0.698	0.36	0.003	0.276		480	0.362	0.578	0.714	0.364	0.006	0.263		480	0.349	0.558	0.707	0.343	0.003	0.285
	495	0.372	0.591	0.708	0.359	0.003	0.263		495	0.353	0.571	0.695	0.358	0.004	0.261		495	0.361	0.577	0.708	0.363	0.005	0.268		495	0.348	0.557	0.704	0.342	0.004	0.272
	510	0.371	0.59	0.705	0.368	0.004	0.262		510	0.352	0.57	0.692	0.358	0.003	0.262		510	0.36	0.576	0.705	0.363	0.006	0.262		510	0.347	0.557	0.701	0.341	0.004	0.27
	525	0.37	0.589	0.704	0.358	0.003	0.263		525	0.351	0.57	0.691	0.357	0.004	0.262		525	0.359	0.576	0.703	0.363	0.006	0.262		525	0.346	0.563	0.699	0.34	0.003	0.282
	540	0.369	0.589	0.702	0.356	0.003	0.308		540	0.35	0.569	0.689	0.356	0.002	0.261		540	0.359	0.576	0.702	0.362	0.007	0.262		540	0.345	0.555	0.697	0.34	0.003	0.287
	555	0.368	0.589	0.701	0.356	0.003	0.272		555	0.35	0.569	0.688	0.355	0.003	0.286		555	0.358	0.575	0.701	0.361	0.007	0.261		555	0.344	0.556	0.696	0.34	0.003	0.268
	570	0.367	0.588	0.7	0.355	0.003	0.268		570	0.349	0.568	0.686	0.354	0.002	0.261		570	0.357	0.574	0.699	0.36	0.008	0.262		570	0.343	0.554	0.694	0.338	0.003	0.267
	585	0.366	0.587	0.698	0.354	0.003	0.261		585	0.348	0.567	0.685	0.353	0.002	0.261		585	0.356	0.574	0.698	0.372	0.009	0.268		585	0.342	0.554	0.693	0.338	0.003	0.268
	600	0.366	0.587	0.698	0.353	0.003	0.264		600	0.351	0.566	0.684	0.353	0.003	0.26		600	0.356	0.573	0.697	0.36	0.009	0.26		600	0.342	0.553	0.692	0.338	0.004	0.268
	615	0.365	0.585	0.697	0.353	0.002	0.261		615	0.346	0.565	0.684	0.352	0.004	0.277		615	0.355	0.572	0.696	0.359	0.011	0.261		615	0.341	0.552	0.691	0.337	0.003	0.267
	630	0.364	0.584	0.696	0.352	0.003	0.261		630	0.346	0.564	0.687	0.351	0.002	0.26		630	0.355	0.571	0.695	0.359	0.012	0.26		630	0.341	0.551	0.689	0.336	0.003	0.266
	645	0.364	0.583	0.695	0.357	0.003	0.26		645	0.345	0.563	0.681	0.351	0.002	0.283		645	0.354	0.57	0.693	0.357	0.011	0.277		645	0.34	0.551	0.688	0.336	0.003	0.265
	660	0.363	0.582	0.693	0.351	0.003	0.26		660	0.349	0.563	0.679	0.35	0.002	0.259		660	0.353	0.57	0.693	0.357	0.014	0.259		660	0.339	0.549	0.687	0.336	0.003	0.265
	675	0.363	0.582	0.692	0.351	0.003	0.259		675	0.344	0.562	0.678	0.35	0.002	0.258		675	0.353	0.568	0.691	0.356	0.016	0.258		675	0.338	0.549	0.686	0.335	0.003	0.264
	690	0.363	0.581	0.691	0.35	0.002	0.264		690	0.343	0.561	0.677	0.349	0.001	0.257		690	0.352	0.567	0.69	0.356	0.017	0.257		690	0.338	0.548	0.685	0.335	0.003	0.263
	705	0.362	0.58	0.69	0.35	0.003	0.258		705	0.344	0.56	0.676	0.348	0.001	0.256		705	0.352	0.567	0.689	0.365	0.02	0.256		705	0.338	0.547	0.684	0.334	0.002	0.263
	720	0.362	0.579	0.69	0.349	0.003	0.258		720	0.342	0.559	0.676	0.348	0.001	0.257		720	0.352	0.566	0.688	0.355	0.022	0.255		720	0.337	0.548	0.683	0.334	0.003	0.311
	735	0.361	0.578	0.689	0.348	0.003	0.256		735	0.342	0.558	0.675	0.347	0.002	0.255		735	0.351	0.565	0.688	0.37	0.025	0.257		735	0.337	0.545	0.682	0.333	0.003	0.262
	750	0.361	0.577	0.688	0.348	0.002	0.256		750	0.341	0.557	0.674	0.347	0.001	0.255		750	0.351	0.564	0.693	0.354	0.029	0.255		750	0.336	0.544	0.682	0.333	0.002	0.312
	765	0.36	0.597	0.688	0.348	0.002	0.255		765	0.341	0.556	0.673	0.346	0.001	0.255		765	0.35	0.563	0.685	0.353	0.033	0.254		765	0.336	0.543	0.681	0.333	0.002	0.263
	780	0.359	0.576	0.688	0.347	0.002	0.255		780	0.34	0.555	0.672	0.346	0.001	0.254		780	0.35	0.562	0.684	0.353	0.037	0.253		780	0.335	0.543	0.682	0.332	0.002	0.26
	795	0.359	0.575	0.686	0.346	0.002	0.254		795	0.354	0.555	0.671	0.346	0.001	0.254		795	0.349	0.561	0.683	0.353	0.042	0.254		795	0.335	0.542	0.678	0.332	0.002	0.308
	810	0.368	0.576	0.687	0.349	0.003	0.254		810	0.341	0.554	0.67	0.346	0.001	0.254		810	0.351	0.562	0.683	0.358	0.047	0.252		810	0.336	0.542	0.678	0.333	0.002	0.308
	825	0.361	0.575	0.686	0.348	0.002	0.27		825	0.34	0.554	0.67	0.347	0	0.253		825	0.35	0.56	0.682	0.355	0.052	0.252		825	0.337	0.544	0.677	0.334	0.003	0.279
	840	0.361	0.576	0.686	0.349	0.002	0.253		840	0.34	0.553	0.67	0.348	0.001	0.277		840	0.35	0.56	0.683	0.356	0.058	0.252		840	0.336	0.559	0.678	0.335	0.002	0.259
	855	0.36	0.574	0.684	0.349	0.002	0.253		855	0.339	0.552	0.668	0.349	0	0.252		855	0.349	0.573	0.681	0.356	0.065	0.251		855	0.336	0.559	0.675	0.335	0.003	0.258
	870	0.364	0.575	0.684	0.349	0.002	0.252		870	0.342	0.553	0.668	0.349	0	0.252		870	0.349	0.559	0.681	0.357	0.075	0.25		870	0.336	0.541	0.675	0.335	0.003	0.258
	885	0.36	0.574	0.684	0.348	0.002	0.252		885	0.339	0.552	0.667	0.348	0	0.251		885	0.349	0.574	0.679	0.356	0.085	0.25		885	0.335	0.56	0.675	0.335	0.003	0.257
	900	0.359	0.574	0.684	0.348	0.003	0.251		900	0.338	0.552	0.667	0.357	0	0.251		900	0.348	0.575	0.678	0.364	0.095	0.25		900	0.335	0.54	0.682	0.337	0.002	0.257
	915	0.359	0.574	0.682	0.348	0.002	0.251		915	0.338	0.55	0.666	0.348	0	0.251		915	0.348	0.565	0.677	0.355	0.109	0.249		915	0.334	0.563	0.672	0.335	0.002	0.257
	930	0.358	0.573	0.682	0.347	0.002	0.251		930	0.337	0.55	0.665	0.347	0	0.25		930	0.347	0.565	0.677	0.356	0.117	0.249		930	0.334	0.557	0.672	0.334	0.002	0.256
	945	0.359	0.573	0.682	0.348	0.003	0.251		945	0.337	0.55	0.668	0.348	0	0.25		945	0.347	0.568	0.676	0.359	0.129	0.248		945	0.334	0.553	0.672	0.335	0.003	0.27
	960	0.358	0.572	0.681	0.347	0.003	0.252		960	0.337	0.549	0.664	0.347	0	0.249		960	0.347	0.569	0.676	0.355	0.141	0.248		960	0.334	0.548	0.671	0.335	0.003	0.256
	975	0.361	0.572	0.68	0.347	0.002	0.25		975	0.336	0.548	0.663	0.347	0	0.248		975	0.346	0.563	0.675	0.355	0.149	0.247		975	0.334	0.554	0.67	0.339	0.002	0.255
	990	0.357	0.571	0.68	0.347	0.002	0.25		990	0.336	0.548	0.663	0.347	0	0.248		990	0.346	0.562	0.675	0.358	0.152	0.247		990	0.333	0.556	0.669	0.335	0.003	0.264
	1005	0.357	0.571	0.679	0.346	0.002	0.249		1005	0.336	0.568	0.662	0.347	0	0.248		1005	0.346	0.555	0.682	0.357	0.151	0.247		1005	0.333	0.551	0.669	0.34	0.003	0.277
	1020	0.357	0.571	0.679	0.346	0.001	0.249		1020	0.335	0.547	0.661	0.346	0	0.248		1020	0.346	0.555	0.674	0.355	0.151	0.247		1020	0.333	0.544	0.669	0.337	0.003	0.254
	1035	0.356	0.57	0.678	0.346	0.001	0.248		1035	0.335	0.546	0.661	0.346	0	0.246		1035	0.345	0.554	0.672	0.354	0.15	0.249		1035	0.332	0.554	0.668	0.338	0.003	0.253
	1050	0.356	0.574	0.678	0.345	0.001	0.257		1050	0.335	0.545	0.66	0.346	0	0.251		1050	0.345	0.557	0.672	0.355	0.15	0.245		1050	0.332	0.548	0.667	0.337	0.004	0.253
	1065	0.356	0.57	0.68	0.346	0.001	0.255		1065	0.335	0.545	0.66	0.347	0	0.247		1065	0.345	0.554	0.671	0.357	0.15	0.245		1065	0.332	0.546	0.667	0.337	0.004	0.253
	1080	0.356	0.569	0.679	0.346	0.002	0.248		1080	0.335	0.545	0.66	0.347	0	0.252		1080	0.345	0.556	0.672	0.355	0.15	0.246		1080	0.333	0.536	0.667	0.339	0.005	0.253
	1095	0.356	0.569	0.679	0.346	0.001	0.247		1095	0.334	0.545	0.667	0.346	0	0.248		1095	0.345	0.555	0.67	0.356	0.148	0.245		1095	0.331	0.541	0.666	0.338	0.005	0.252
	1110	0.356	0.568	0.678	0.346	0.001	0.247		1110	0.349	0.544	0.658	0.347	0	0.246		1110	0.344	0.561	0.674	0.354	0.148	0.244		1110	0.331	0.545	0.665	0.335	0.006	0.252
	1125	0.356	0.568	0.68	0.346	0.001	0.248		1125	0.334	0.544	0.658	0.347	0	0.245		1125	0.344	0.553	0.689	0.354	0.148	0.244		1125	0.33	0.534	0.665	0.337	0.006	0.254
	1140	0.355	0.568	0.677	0.345	0	0.246		1140	0.333	0.543	0.658	0.346	0	0.245		1140	0.344	0.559	0.669	0.355	0.147	0.244		1140	0.33	0.533	0.664	0.338	0.006	0.251
	1155	0.355	0.579	0.678	0.345	0	0.245		1155	0.332	0.542	0.656	0.346	0	0.245		1155	0.343	0.553	0.667	0.355	0.146	0.244		1155	0.33	0.543	0.663	0.337	0.007	0.251
Panel D	Repl 1	wt			∆glpD			wt			∆glpD				wt			∆glpD			wt			∆glpD
	time (min)	mtl	mtl+glyc	glyc	mtl	mtl+glyc	glyc	pyr	pyr+glyc	glyc	pyr	pyr+glyc	glyc		mtl	mtl+glyc	glyc	mtl	mtl+glyc	glyc	pyr	pyr+glyc	glyc	pyr	pyr+glyc	glyc
	0	0	0	0	0	0	0.001	0	0	0	0	0.001	0.001		0	0	0	0	0	0.001	0	0.001	0	0	0.001	0.001
	15	0.002	0.001	0.001	0.002	0.002	0.001	0	0	0.001	0	0.001	0.001		0.001	0.001	0.004	0.001	0.002	0.001	0.001	0.001	0.004	0	0	0.001
	30	0.004	0.004	0.003	0.004	0.003	0	0	0	0.003	0	0	0		0.002	0.003	0.003	0.002	0.003	0.001	0.001	0	0.003	0	0	0.001
	45	0.008	0.007	0.006	0.008	0.006	0.001	0.001	0.001	0.006	0.001	0.001	0.001		0.005	0.005	0.008	0.005	0.006	0	0.001	0.002	0.008	0.001	0.001	0
	60	0.013	0.01	0.01	0.013	0.009	0	0.002	0.001	0.01	0.001	0.001	0		0.009	0.009	0.008	0.008	0.009	0	0.001	0.003	0.008	0.001	0.001	0
	75	0.02	0.016	0.013	0.02	0.013	0	0.004	0.003	0.013	0.002	0.002	0		0.014	0.014	0.013	0.013	0.014	0.001	0.003	0.003	0.013	0.002	0.001	0.001
	90	0.027	0.022	0.018	0.028	0.019	0	0.005	0.004	0.018	0.002	0.002	0		0.02	0.02	0.019	0.018	0.02	0.001	0.004	0.005	0.019	0.002	0.002	0.001
	105	0.038	0.031	0.024	0.039	0.027	0	0.007	0.006	0.024	0.003	0.001	0		0.028	0.028	0.026	0.027	0.028	0	0.005	0.006	0.026	0.003	0.002	0
	120	0.054	0.043	0.031	0.054	0.037	0	0.009	0.008	0.031	0.004	0.002	0		0.04	0.039	0.037	0.037	0.04	0	0.007	0.009	0.037	0.004	0.002	0
	135	0.075	0.059	0.041	0.075	0.051	0	0.012	0.012	0.041	0.005	0.003	0		0.056	0.054	0.05	0.049	0.056	0	0.009	0.012	0.05	0.005	0.002	0
	150	0.103	0.08	0.055	0.103	0.07	0	0.017	0.017	0.055	0.006	0.003	0		0.077	0.075	0.069	0.067	0.077	0.001	0.011	0.016	0.069	0.006	0.003	0.001
	165	0.135	0.109	0.073	0.134	0.096	0.001	0.023	0.022	0.073	0.008	0.004	0.001		0.106	0.103	0.092	0.091	0.106	0.001	0.015	0.021	0.092	0.008	0.003	0.001
	180	0.182	0.142	0.093	0.18	0.128	0	0.03	0.031	0.093	0.01	0.004	0		0.138	0.133	0.118	0.124	0.139	0	0.019	0.028	0.118	0.01	0.003	0
	195	0.209	0.189	0.124	0.207	0.165	0	0.041	0.043	0.124	0.013	0.005	0		0.185	0.179	0.158	0.161	0.186	0	0.026	0.038	0.158	0.013	0.003	0
	210	0.255	0.208	0.165	0.252	0.202	0.001	0.054	0.058	0.165	0.017	0.006	0.001		0.209	0.204	0.189	0.201	0.208	0	0.033	0.05	0.189	0.018	0.005	0
	225	0.3	0.256	0.184	0.301	0.231	0	0.074	0.08	0.184	0.023	0.007	0		0.256	0.245	0.221	0.228	0.256	0.001	0.044	0.067	0.221	0.024	0.005	0.001
	240	0.341	0.293	0.223	0.346	0.279	0	0.096	0.11	0.223	0.03	0.008	0		0.299	0.287	0.261	0.278	0.298	0.001	0.061	0.091	0.261	0.034	0.005	0.001
	255	0.386	0.324	0.26	0.386	0.313	0.001	0.126	0.141	0.26	0.043	0.01	0.001		0.334	0.321	0.294	0.311	0.332	0.001	0.079	0.119	0.294	0.048	0.007	0.001
	270	0.428	0.364	0.289	0.421	0.349	0.001	0.164	0.19	0.289	0.06	0.012	0.001		0.367	0.36	0.326	0.347	0.366	0.001	0.101	0.153	0.326	0.068	0.008	0.001
	285	0.462	0.406	0.316	0.451	0.394	0.001	0.196	0.21	0.316	0.082	0.013	0.001		0.412	0.399	0.358	0.389	0.409	0.001	0.133	0.197	0.358	0.093	0.009	0.001
	300	0.5	0.448	0.346	0.492	0.429	0	0.21	0.239	0.346	0.105	0.015	0		0.45	0.44	0.384	0.427	0.449	0.001	0.165	0.213	0.384	0.119	0.009	0.001
	315	0.533	0.489	0.376	0.531	0.478	0.001	0.229	0.264	0.376	0.138	0.016	0.001		0.495	0.485	0.411	0.474	0.491	0.001	0.19	0.243	0.411	0.157	0.012	0.001
	330	0.563	0.524	0.408	0.565	0.514	0.001	0.253	0.295	0.408	0.18	0.018	0.001		0.533	0.523	0.439	0.513	0.529	0.001	0.204	0.269	0.439	0.199	0.013	0.001
	345	0.595	0.554	0.442	0.594	0.547	0.001	0.289	0.337	0.442	0.21	0.022	0.001		0.561	0.553	0.469	0.549	0.561	0.002	0.225	0.303	0.469	0.216	0.015	0.002
	360	0.622	0.582	0.477	0.622	0.578	0.002	0.326	0.378	0.477	0.221	0.024	0.002		0.593	0.583	0.504	0.578	0.591	0.002	0.251	0.343	0.504	0.238	0.017	0.002
	375	0.643	0.604	0.508	0.642	0.602	0.002	0.349	0.421	0.508	0.246	0.027	0.002		0.618	0.608	0.533	0.604	0.615	0.002	0.284	0.386	0.533	0.259	0.02	0.002
	390	0.664	0.624	0.537	0.662	0.624	0.002	0.361	0.454	0.537	0.274	0.034	0.002		0.639	0.63	0.566	0.624	0.636	0.001	0.318	0.43	0.566	0.292	0.024	0.001
	405	0.676	0.655	0.57	0.669	0.643	0.002	0.37	0.491	0.57	0.307	0.036	0.002		0.663	0.656	0.601	0.645	0.652	0.001	0.352	0.462	0.601	0.328	0.03	0.001
	420	0.684	0.686	0.602	0.678	0.654	0.002	0.38	0.528	0.602	0.334	0.045	0.002		0.672	0.688	0.639	0.661	0.658	0.001	0.363	0.498	0.639	0.345	0.037	0.001
	435	0.694	0.721	0.637	0.688	0.657	0.002	0.384	0.566	0.637	0.356	0.05	0.002		0.68	0.723	0.678	0.668	0.66	0.001	0.37	0.533	0.678	0.362	0.044	0.001
	450	0.698	0.757	0.676	0.685	0.66	0.002	0.386	0.599	0.676	0.368	0.057	0.002		0.691	0.761	0.726	0.677	0.662	0.002	0.379	0.57	0.726	0.375	0.052	0.002
	465	0.695	0.788	0.717	0.681	0.662	0.002	0.388	0.623	0.717	0.381	0.064	0.002		0.695	0.794	0.764	0.688	0.663	0.001	0.384	0.604	0.764	0.386	0.06	0.001
	480	0.692	0.815	0.756	0.678	0.664	0.002	0.389	0.648	0.756	0.39	0.069	0.002		0.692	0.822	0.809	0.686	0.664	0.001	0.386	0.628	0.809	0.392	0.067	0.001
	495	0.69	0.837	0.787	0.676	0.664	0.002	0.392	0.678	0.787	0.395	0.078	0.002		0.688	0.844	0.818	0.683	0.664	0.001	0.388	0.654	0.818	0.395	0.074	0.001
	510	0.688	0.856	0.789	0.674	0.662	0.002	0.394	0.71	0.789	0.399	0.088	0.002		0.686	0.863	0.822	0.68	0.662	0.001	0.39	0.685	0.822	0.399	0.082	0.001
	525	0.686	0.874	0.782	0.673	0.661	0.002	0.397	0.74	0.782	0.402	0.097	0.002		0.684	0.882	0.804	0.677	0.66	0.001	0.392	0.716	0.804	0.402	0.091	0.001
	540	0.685	0.891	0.775	0.672	0.66	0.003	0.399	0.773	0.775	0.406	0.107	0.003		0.683	0.899	0.8	0.675	0.66	0.001	0.395	0.748	0.8	0.405	0.1	0.001
	555	0.684	0.899	0.771	0.671	0.658	0.002	0.399	0.806	0.771	0.41	0.118	0.002		0.681	0.909	0.796	0.674	0.658	0.001	0.396	0.78	0.796	0.409	0.111	0.001
	570	0.683	0.898	0.768	0.669	0.657	0.002	0.394	0.836	0.768	0.412	0.13	0.002		0.679	0.909	0.791	0.672	0.656	0.001	0.396	0.814	0.791	0.41	0.123	0.001
	585	0.683	0.903	0.764	0.669	0.656	0.002	0.391	0.863	0.764	0.413	0.143	0.002		0.678	0.918	0.79	0.671	0.656	0.001	0.4	0.847	0.79	0.412	0.136	0.001
	600	0.682	0.906	0.762	0.668	0.655	0.002	0.389	0.891	0.762	0.409	0.158	0.002		0.677	0.921	0.787	0.67	0.654	0.002	0.399	0.878	0.787	0.409	0.149	0.002
	615	0.682	0.909	0.76	0.667	0.654	0.003	0.389	0.916	0.76	0.404	0.172	0.003		0.677	0.929	0.785	0.669	0.654	0.001	0.397	0.907	0.785	0.405	0.164	0.001
	630	0.681	0.915	0.758	0.667	0.653	0.002	0.387	0.944	0.758	0.401	0.181	0.002		0.675	0.934	0.783	0.668	0.652	0.001	0.395	0.934	0.783	0.402	0.172	0.001
	645	0.681	0.92	0.756	0.666	0.651	0.003	0.386	0.944	0.756	0.399	0.198	0.003		0.675	0.941	0.782	0.667	0.651	0.001	0.393	0.955	0.782	0.401	0.185	0.001
	660	0.681	0.928	0.755	0.666	0.651	0.003	0.385	0.948	0.755	0.397	0.217	0.003		0.675	0.948	0.781	0.667	0.65	0.001	0.392	0.958	0.781	0.4	0.204	0.001
	675	0.68	0.935	0.753	0.665	0.649	0.002	0.383	0.955	0.753	0.395	0.238	0.002		0.674	0.954	0.78	0.666	0.649	0.001	0.391	0.959	0.78	0.398	0.222	0.001
	690	0.68	0.944	0.752	0.665	0.649	0.003	0.383	0.961	0.752	0.393	0.251	0.003		0.674	0.959	0.779	0.667	0.648	0.002	0.39	0.967	0.779	0.397	0.239	0.002
	705	0.679	0.952	0.751	0.665	0.648	0.004	0.382	0.966	0.751	0.392	0.265	0.004		0.674	0.963	0.778	0.666	0.647	0.002	0.389	0.975	0.778	0.395	0.252	0.002
	720	0.679	0.96	0.75	0.665	0.647	0.004	0.381	0.963	0.75	0.391	0.277	0.004		0.673	0.967	0.777	0.666	0.645	0.003	0.388	0.971	0.777	0.394	0.265	0.003
	735	0.679	0.967	0.749	0.665	0.647	0.003	0.381	0.96	0.749	0.39	0.285	0.003		0.673	0.971	0.776	0.665	0.645	0.002	0.387	0.967	0.776	0.393	0.275	0.002
	750	0.678	0.974	0.748	0.664	0.645	0.003	0.38	0.955	0.748	0.389	0.291	0.003		0.673	0.98	0.774	0.665	0.644	0.002	0.386	0.963	0.774	0.392	0.282	0.002
	765	0.677	0.981	0.747	0.664	0.644	0.003	0.379	0.953	0.747	0.387	0.297	0.003		0.673	0.989	0.774	0.665	0.643	0.002	0.385	0.96	0.774	0.39	0.289	0.002
	780	0.677	0.992	0.746	0.664	0.644	0.005	0.379	0.95	0.746	0.387	0.304	0.005		0.673	1.001	0.774	0.665	0.643	0.003	0.385	0.958	0.774	0.39	0.296	0.003
	795	0.677	1.007	0.746	0.664	0.642	0.003	0.378	0.947	0.746	0.386	0.31	0.003		0.672	1.016	0.773	0.664	0.641	0.003	0.384	0.955	0.773	0.389	0.301	0.003
	810	0.677	1.008	0.745	0.664	0.642	0.003	0.378	0.944	0.745	0.385	0.317	0.003		0.673	1.012	0.782	0.664	0.64	0.003	0.383	0.952	0.782	0.388	0.307	0.003
	825	0.676	1.004	0.744	0.663	0.64	0.003	0.377	0.942	0.744	0.384	0.323	0.003		0.672	1.004	0.771	0.664	0.639	0.003	0.383	0.949	0.771	0.387	0.312	0.003
	840	0.675	0.996	0.742	0.663	0.64	0.002	0.376	0.938	0.742	0.383	0.329	0.002		0.671	0.997	0.777	0.664	0.638	0.002	0.382	0.946	0.777	0.387	0.318	0.002
	855	0.675	0.99	0.742	0.663	0.639	0.005	0.376	0.937	0.742	0.383	0.334	0.005		0.671	0.992	0.77	0.663	0.638	0.003	0.383	0.944	0.77	0.387	0.323	0.003
	870	0.675	0.985	0.741	0.663	0.638	0.007	0.376	0.934	0.741	0.383	0.338	0.007		0.671	0.986	0.781	0.663	0.637	0.002	0.382	0.941	0.781	0.386	0.327	0.002
	885	0.674	0.979	0.741	0.662	0.637	0.003	0.375	0.933	0.741	0.382	0.341	0.003		0.67	0.981	0.774	0.663	0.637	0.004	0.381	0.94	0.774	0.385	0.331	0.004
	900	0.675	0.974	0.739	0.662	0.637	0.004	0.374	0.931	0.739	0.382	0.344	0.004		0.67	0.976	0.772	0.662	0.636	0.003	0.381	0.938	0.772	0.384	0.333	0.003
	915	0.674	0.97	0.738	0.662	0.636	0.007	0.374	0.929	0.738	0.381	0.346	0.007		0.67	0.973	0.776	0.662	0.635	0.003	0.381	0.936	0.776	0.385	0.335	0.003
	930	0.673	0.966	0.737	0.661	0.635	0.007	0.374	0.928	0.737	0.38	0.349	0.007		0.669	0.969	0.775	0.661	0.634	0.004	0.38	0.934	0.775	0.384	0.338	0.004
	945	0.673	0.963	0.737	0.661	0.634	0.006	0.374	0.927	0.737	0.38	0.351	0.006		0.669	0.965	0.767	0.661	0.634	0.004	0.38	0.933	0.767	0.383	0.339	0.004
	960	0.673	0.96	0.736	0.661	0.634	0.006	0.374	0.924	0.736	0.38	0.353	0.006		0.668	0.962	0.766	0.661	0.634	0.005	0.38	0.932	0.766	0.383	0.342	0.005
	975	0.672	0.956	0.735	0.66	0.633	0.005	0.373	0.923	0.735	0.38	0.355	0.005		0.668	0.958	0.772	0.66	0.632	0.004	0.38	0.931	0.772	0.383	0.344	0.004
	990	0.672	0.953	0.734	0.66	0.632	0.01	0.373	0.922	0.734	0.379	0.357	0.01		0.667	0.956	0.765	0.66	0.632	0.004	0.379	0.929	0.765	0.382	0.346	0.004
	1005	0.672	0.95	0.733	0.66	0.631	0.004	0.372	0.92	0.733	0.378	0.359	0.004		0.667	0.953	0.774	0.659	0.631	0.004	0.379	0.928	0.774	0.381	0.348	0.004
	1020	0.671	0.947	0.732	0.66	0.631	0.01	0.372	0.92	0.732	0.378	0.36	0.01		0.666	0.95	0.763	0.659	0.63	0.005	0.379	0.927	0.763	0.381	0.349	0.005
	1035	0.671	0.945	0.732	0.659	0.63	0.011	0.372	0.919	0.732	0.378	0.362	0.011		0.666	0.948	0.766	0.659	0.63	0.005	0.378	0.926	0.766	0.381	0.352	0.005
	1050	0.671	0.943	0.732	0.659	0.629	0.011	0.372	0.918	0.732	0.378	0.365	0.011		0.666	0.946	0.771	0.659	0.629	0.005	0.379	0.925	0.771	0.381	0.354	0.005
	1065	0.67	0.941	0.73	0.659	0.628	0.011	0.371	0.917	0.73	0.377	0.366	0.011		0.665	0.943	0.761	0.658	0.628	0.004	0.378	0.923	0.761	0.38	0.356	0.004
	1080	0.67	0.939	0.729	0.659	0.628	0.012	0.371	0.916	0.729	0.377	0.369	0.012		0.664	0.942	0.761	0.658	0.628	0.005	0.378	0.923	0.761	0.38	0.357	0.005
	1095	0.669	0.937	0.728	0.658	0.627	0.011	0.372	0.914	0.728	0.376	0.37	0.011		0.664	0.94	0.769	0.657	0.628	0.005	0.377	0.922	0.769	0.38	0.359	0.005
	1110	0.669	0.934	0.728	0.657	0.626	0.009	0.37	0.914	0.728	0.376	0.372	0.009		0.663	0.938	0.76	0.657	0.627	0.004	0.378	0.921	0.76	0.379	0.361	0.004
	1125	0.669	0.933	0.727	0.658	0.625	0.011	0.371	0.913	0.727	0.376	0.374	0.011		0.663	0.936	0.759	0.656	0.626	0.005	0.377	0.92	0.759	0.379	0.363	0.005
	1140	0.668	0.932	0.726	0.658	0.625	0.013	0.37	0.912	0.726	0.375	0.376	0.013		0.663	0.936	0.765	0.656	0.626	0.005	0.377	0.919	0.765	0.379	0.364	0.005
	1155	0.669	0.93	0.726	0.658	0.624	0.013	0.37	0.911	0.726	0.375	0.377	0.013		0.662	0.934	0.756	0.656	0.625	0.005	0.377	0.919	0.756	0.378	0.366	0.005
	1170	0.668	0.929	0.725	0.657	0.623	0.013	0.37	0.91	0.725	0.375	0.378	0.013		0.662	0.933	0.762	0.656	0.624	0.005	0.376	0.918	0.762	0.378	0.367	0.005
	1185	0.667	0.927	0.724	0.656	0.622	0.014	0.37	0.91	0.724	0.374	0.38	0.014		0.662	0.931	0.757	0.655	0.624	0.005	0.376	0.918	0.757	0.377	0.369	0.005
	1200	0.667	0.926	0.724	0.656	0.622	0.015	0.369	0.909	0.724	0.374	0.381	0.015		0.661	0.93	0.761	0.655	0.623	0.005	0.376	0.916	0.761	0.377	0.37	0.005
	1215	0.667	0.925	0.723	0.656	0.621	0.016	0.369	0.909	0.723	0.375	0.383	0.016		0.662	0.929	0.757	0.655	0.622	0.005	0.376	0.916	0.757	0.377	0.372	0.005
	1230	0.667	0.924	0.723	0.656	0.621	0.018	0.369	0.909	0.723	0.374	0.384	0.018		0.661	0.928	0.755	0.655	0.622	0.004	0.376	0.915	0.755	0.377	0.373	0.004
	1245	0.666	0.922	0.722	0.655	0.62	0.02	0.369	0.907	0.722	0.373	0.385	0.02		0.661	0.926	0.755	0.654	0.621	0.005	0.376	0.913	0.755	0.377	0.374	0.005
	1260	0.666	0.921	0.721	0.655	0.619	0.024	0.368	0.907	0.721	0.373	0.386	0.024		0.66	0.926	0.755	0.653	0.621	0.005	0.376	0.913	0.755	0.376	0.375	0.005
	1275	0.665	0.919	0.721	0.655	0.619	0.028	0.368	0.906	0.721	0.373	0.387	0.028		0.659	0.924	0.756	0.653	0.62	0.005	0.375	0.912	0.756	0.376	0.376	0.005
	1290	0.666	0.918	0.72	0.655	0.618	0.034	0.368	0.906	0.72	0.373	0.389	0.034		0.66	0.923	0.755	0.653	0.619	0.006	0.375	0.912	0.755	0.376	0.377	0.006
	1305	0.666	0.918	0.719	0.655	0.618	0.04	0.368	0.906	0.719	0.373	0.39	0.04		0.659	0.922	0.751	0.653	0.619	0.006	0.375	0.911	0.751	0.376	0.379	0.006
	1320	0.665	0.916	0.719	0.655	0.616	0.047	0.368	0.904	0.719	0.372	0.391	0.047		0.659	0.921	0.75	0.652	0.618	0.007	0.375	0.91	0.75	0.375	0.379	0.007
Panel E	Shown data	Dilution	1	0.1	0.01	0.001				t-Test: Two-Sample Assuming Equal Variances
		ΔmtlD	n.d.	n.d.	n.d.	23				ΔmtlD vs ΔmtlD +mtl
		ΔmtlD + mtl	n.d.	n.d.	18	n.d.					Variable 1	Variable 2
										Mean	18.6667	1.56667
	All data	Dilution	1	0.1	0.01	0.001				Variance	31.0833	0.0658333
	Values are means over 2 technical replicates	ΔmtlD repl 1	n.d.	n.d.	n.d.	25				Observations	3	3
		ΔmtlD repl 2	n.d.	n.d.	n.d.	16.5				Pooled Variance	15.5746
		ΔmtlD repl 3	n.d.	n.d.	n.d.	14.5				Hypothesized Mean Difference	0
										df	4
		Dilution	1	0.1	0.01	0.001				t Stat	5.30681
	Values are means over 2 technical replicates	ΔmtlD+mtl repl 1	n.d.	n.d.	18.5	n.d.				P(T<=t) one-tail	0.00302962
		ΔmtlD+mtl repl 2	n.d.	n.d.	13.5	n.d.				t Critical one-tail	2.13185
		ΔmtlD+mtl repl 3	n.d.	n.d.	15	n.d.				P(T<=t) two-tail	0.00605924
										t Critical two-tail	2.77645
Panel F	Growth rates	Repl 1	Repl 2	Repl 3	Repl 4	Repl 5	Repl 6	mean		t-Test: Two-Sample Assuming Equal Variances					t-Test: Two-Sample Assuming Equal Variances
	M9 glc	0.805	0.8124	0.8577	0.7024	0.8248	0.7259	0.788033		M9 glc vs mtl					M9 AA glc vs mtl
	M9 mtl	0.8061	0.7382	0.7655	0.7108	0.86	0.7796	0.7767			Variable 1	Variable 2				Variable 1	Variable 2
	M9 AA glc	1.0191	1.1328	1.0726	1.0484	0.9131	1.2428	1.07147		Mean	0.788033	0.7767			Mean	1.07147	1.07583
	M9 AA mtl	1.1195	1.082	1.0298	1.088	1.0402	1.0955	1.07583		Variance	0.00365609	0.00275243			Variance	0.0122945	0.00117368
										Observations	6	6			Observations	6	6
										Pooled Variance	0.00320426				Pooled Variance	0.00673409
										Hypothesized Mean Difference	0				Hypothesized Mean Difference	0
										df	10				df	10
										t Stat	0.34678				t Stat	-0.0921661
										P(T<=t) one-tail	0.367972				P(T<=t) one-tail	0.464193
										t Critical one-tail	1.81246				t Critical one-tail	1.81246
										P(T<=t) two-tail	0.735943				P(T<=t) two-tail	0.928386
										t Critical two-tail	2.22814				t Critical two-tail	2.22814
Panel G	see S2_Data.xlsx
Panel H		Fold change CFUs after 12h	Repl 1	Repl 2	Repl 3	Repl 4	Repl 5	Repl 6	mean		t-Test: Two-Sample Assuming Equal Variances					t-Test: Two-Sample Assuming Equal Variances					t-Test: Two-Sample Assuming Equal Variances					t-Test: Two-Sample Assuming Equal Variances					t-Test: Two-Sample Assuming Equal Variances					t-Test: Two-Sample Assuming Equal Variances
	without mtl without glyc	wt	7.7922	8.5714	9.3506	10.1299	3.8961	9.3506	8.1818		without mtl without glyc wt vs ΔglpD					without mtl with glyc wt vs ΔglpD					with mtl without glyc wt vs ΔglpD					with mtl with glyc wt vs ΔglpD					wt without mtl with glyc vs with mtl with glyc					ΔglpD without mtl with glyc vs with mtl with glyc
		∆glpD	10.1887	4.5283	11.3208	16.9811	10.1887	13.5849	11.1321			Variable 1	Variable 2				Variable 1	Variable 2				Variable 1	Variable 2				Variable 1	Variable 2				Variable 1	Variable 2				Variable 1	Variable 2
											Mean	8.1818	11.1321			Mean	19.7403	4.30192			Mean	13.3766	11.5094			Mean	22.987	5.4151			Mean	19.7403	22.987			Mean	4.30192	5.4151
	without mtl with glyc	wt	16.3636	21.039	14.8052	22.5974	22.5974	21.039	19.7403		Variance	5.03962	17.1306			Variance	11.0913	1.32772			Variance	53.2906	33.5348			Variance	76.4447	1.84766			Variance	11.0913	76.4447			Variance	1.32772	1.84766
		∆glpD	2.2642	3.9623	4.5283	4.3019	5.3208	5.434	4.30192		Observations	6	6			Observations	6	6			Observations	6	6			Observations	6	6			Observations	6	6			Observations	6	6
											Pooled Variance	11.0851				Pooled Variance	6.20952				Pooled Variance	43.4127				Pooled Variance	39.1462				Pooled Variance	43.768				Pooled Variance	1.58769
	with mtl without glyc	wt	9.3506	7.013	9.3506	13.2468	27.2727	14.026	13.3766		Hypothesized Mean Difference	0				Hypothesized Mean Difference	0				Hypothesized Mean Difference	0				Hypothesized Mean Difference	0				Hypothesized Mean Difference	0				Hypothesized Mean Difference	0
		∆glpD	6.7925	9.0566	5.6604	13.5849	21.5094	12.4528	11.5094		df	10				df	10				df	10				df	10				df	10				df	10
											t Stat	-1.53481				t Stat	10.7308				t Stat	0.490839				t Stat	4.86447				t Stat	-0.850024				t Stat	-1.53019
	with mtl with glyc	wt	14.8052	31.1688	31.9481	16.3636	14.026	29.6104	22.987		P(T<=t) one-tail	0.0779201				P(T<=t) one-tail	4.14857e-07				P(T<=t) one-tail	0.317066				P(T<=t) one-tail	0.000328508				P(T<=t) one-tail	0.2076				P(T<=t) one-tail	0.078484
		∆glpD	2.9434	5.5472	5.0943	5.7736	6.9057	6.2264	5.4151		t Critical one-tail	1.81246				t Critical one-tail	1.81246				t Critical one-tail	1.81246				t Critical one-tail	1.81246				t Critical one-tail	1.81246				t Critical one-tail	1.81246
											P(T<=t) two-tail	0.15584				P(T<=t) two-tail	8.29714e-07				P(T<=t) two-tail	0.634133				P(T<=t) two-tail	0.000657017				P(T<=t) two-tail	0.4152				P(T<=t) two-tail	0.156968
											t Critical two-tail	2.22814				t Critical two-tail	2.22814				t Critical two-tail	2.22814				t Critical two-tail	2.22814				t Critical two-tail	2.22814				t Critical two-tail	2.22814
Panel I & J	see S3_Data.xlsx

## Sheet: Figure S2
Panel A		Blot 1 (shown in manuscript)
		Condition	signal	background	background subtracted signal
		untreated	59.428	58.698	0.73
		ΔssaV	65.019	58.53	6.489
		wt	77.478	59.779	17.699												Slope from Blot 1
	Dilutions	0	60.064	57.928	2.136												x	a
	1:900	0.00111111	59.764	58.211	1.553	depicted on blot											696.01	1.3813
	1:300	0.00333333	61.255	57.976	3.279										wt	17.699	0.0234446
	1:100	0.01	68.347	58.891	9.456												Bacterial protein material corresponds to ~2.3%
	1:10	0.1	132.774	61.882	70.892
	1:1	1	197.508	92.895	104.613
		Blot 2 (not shown in manuscript, but in S1 Raw Image)
		Condition	signal	background	background subtracted signal	mean Blot 1 and Blot 2
		untreated	57.708	57.061	0.647	0.6885
		ΔssaV	59.468	55.696	3.772	5.1305											Slope from Blot 1 and Blot 2
		wt	69.698	56.002	13.696	15.6975											x	a
	Dilutions	0	56.556	55.557	0.999	1.5675											653.07	0.7163
	1:900	0.00111111	56.832	55.486	1.346	1.4495									wt	15.6975	0.0229397
	1:300	0.00333333	57.872	55.68	2.192	2.7355											Bacterial protein material corresponds to ~2.3%
	1:100	0.01	61.948	56.588	5.36	7.408
	1:10	0.1	120.031	58.898	61.133	66.0125
	1:1	1	189.839	77.483	112.356	108.484
Panel B	RecA	before filtration	after filtration	after concentration		GAPDH	before filtration	afte filtration	after concentration		VDAC1	before filtration	afte filtration	after concentration		H3	before filtration	afte filtration	after concentration		Calreticulin	before filtration	afte filtration	after concentration
	Repl 1	-0.324776	2.15543	48.6052		Repl 1	0.852008	1.07937	0.179388		Repl 1	0.937711	0.276201	2.75345		Repl 1	0.908263	0.172305	0.203196		Repl 1	1.06327	1.0085	0.0168655
	Repl 2	1.76122	1.07411	55.8147		Repl 2	1.06652	1.19024	0.145167		Repl 2	0.840959	0.304724	2.54982		Repl 2	1.03091	0.15284	0.287988		Repl 2	0.850078	1.20191	0.023383
	Repl 3	1.56355	1.31124	52.6444		Repl 3	1.08147	1.40733	0.19453		Repl 3	1.22133	0.43489	3.18884		Repl 3	1.06083	0.186791	0.211499		Repl 3	1.08665	2.23705	0.0739223
	mean	1	1.5136	52.3547		mean	1	1.22565	0.173028		mean	1	0.338605	2.8307		mean	1	0.170645	0.234228		mean	1	1.48249	0.0380569
Panel C	RecA	before filtration	after filtration	after concentration		GAPDH	before filtration	after filtration	after concentration		VDAC1	before filtration	after filtration	after concentration		H3	before filtration	after filtration	after concentration		Calreticulin	before filtration	after filtration	after concentration
	Repl 1	1.27295	0.0319274	2.08024		Repl 1	0.918825	0.901969	0.0165208		Repl 1	0.841881	0.0253773	0.00246187		Repl 1	0.892437	0.0105648	-0.000759246		Repl 1	0.765029	0.307065	-0.0279465
	Repl 2	0.72705	0.0204694	0.629895		Repl 2	1.08118	0.894356	0.0106269		Repl 2	1.15812	0.017313	0.00243526		Repl 2	1.10756	0.0114937	0.00069463		Repl 2	1.23497	0.228259	-0.0296823
	mean	1	0.0261984	1.35507		mean	1	0.898163	0.0135739		mean	1	0.0213451	0.00244857		mean	1	0.0110293	-3.23084e-05		mean	1	0.267662	-0.0288144
Panel D	Metabolites	control peak areas (a.u.)	sample repl 1 peak areas (a.u.)	sample repl 2 peak areas (a.u.)	Ratio peak areas control/sample repl 1	Ratio peak areas control/sample repl 2
	Tryptophan	3245.64	626722	291010	0.00517875	0.011153
	Isoleucine	1.35125e+07	4.88934e+07	4.38638e+07	0.276366	0.308055
	Methionine	941137	2.59862e+06	1.9369e+06	0.362168	0.485898
	Valine	4.00608e+06	2.4878e+07	2.01209e+07	0.161029	0.199101
	Glycine	4.58166e+06	7.3555e+06	4.793e+06	0.622888	0.955905
	Threonine	6.631e+06	1.21877e+07	9.01692e+06	0.544074	0.735396
	Glutamine	3.37211e+07	1.07262e+08	9.16646e+07	0.314381	0.367875
	Serine	2.99238e+06	1.00832e+07	8.84667e+06	0.296769	0.338249
	Histidine	914984	6.46939e+06	5.34364e+06	0.141433	0.171229
	Asparagine	188321	8.51145e+06	8.309e+06	0.0221256	0.0226647
	Proline	1.51836e+06	1.63938e+07	1.52023e+07	0.0926181	0.0998771
	Alanine	2.66837e+06	1.63119e+07	1.36722e+07	0.163584	0.195167
	Aspartate	4.72575e+06	5.05671e+07	4.53512e+07	0.0934549	0.104203
	Glutamate	6.40089e+07	6.35511e+08	6.03825e+08	0.10072	0.106006
	N-acetyl-glutamate	303713	5.88175e+06	5.61073e+06	0.0516365	0.0541307
	Citrulline	1.50843e+06	1.03199e+07	9.34132e+06	0.146168	0.16148
	Pantothenate	4.5154e+06	2.98235e+07	3.09736e+07	0.151404	0.145782
	Taurine	1.00703e+07	9.24311e+06	4.85898e+06	1.08949	2.07251
	Hypoxanthine	70091.4	1.63823e+07	1.85136e+07	0.00427849	0.00378595
	Inosine	18864.9	1.19508e+06	1.33566e+06	0.0157855	0.0141241
	Guanine	692639	4.46417e+06	5.03899e+06	0.155155	0.137456
	Uridine	665779	3.29527e+07	3.14797e+07	0.0202041	0.0211495
	Guanosine	0	3.94486e+06	3.57688e+06	0	0
	GMP	0	6296.57	18808.7	0	0
	AMP	6681.6	1.03011e+07	1.05464e+07	0.000648632	0.000633542
	UMP	0	9.89259e+06	9.89601e+06	0	0
	CMP	0	1.08794e+06	1.32421e+06	0	0
	ADP	0	19566.2	26776.6	0	0
	NADH	39516.4	8.41227e+06	8.29409e+06	0.00469747	0.0047644
	GSH	42837.5	5.32574e+07	5.00209e+07	0.000804347	0.000856391
	GSSG	0	2.07443e+06	1.90073e+06	0	0
	UDPglucose	248285	1.49202e+07	1.26258e+07	0.0166409	0.0196649
	Mannitol	1.82906e+08	1.40261e+08	5.63195e+07	1.30404	3.24765
	Glucose	1.21436e+06	4.89865e+06	4.12329e+06	0.247897	0.294512
	Glucose 6P/Fructose 6P	0	3.37318e+06	3.92463e+06	0	0
	Pyruvate	2.54901e+06	1.29585e+07	1.32169e+07	0.196705	0.192859
	Phosphoenolpyruvate	0	1.07154e+06	1.25354e+06	0	0
	Glycerol-3-phosphate	4215.36	5.28514e+06	7.56942e+06	0.000797589	0.000556894
	Dihydroxyacetonephosphate	0	93004.6	73240.1	0	0
	Glycerate	883389	1.77461e+07	2.05936e+07	0.0497792	0.0428964
	Phosphoglycerate	0	2.7271e+06	3.94174e+06	0	0
	Citrate	1.77629e+08	2.28153e+09	1.31006e+09	0.0778552	0.135588
	Itaconate	3.60913e+07	3.80494e+07	2.13971e+07	0.948537	1.68673
	alpha-Ketoglutarate	1.71596e+06	3.37904e+07	2.69867e+07	0.0507824	0.0635853
	Succinate	2.68269e+07	1.63612e+08	1.62231e+08	0.163967	0.165363
	Malate	1.74155e+07	2.26761e+08	2.2549e+08	0.0768013	0.0772342
	Fumarate	4.48922e+07	2.91287e+08	2.64956e+08	0.154117	0.169433
	D-alanyl-D-alanine	0	4.22829e+06	4.55534e+06	0	0
	UDPNacetylglucosamine	242542	3.28407e+06	2.42763e+06	0.0738539	0.0999088
Panel E		TFLE Standard protocol					TFLE Fast protocol
	Metabolites	Repl 1	Repl 2	Repl 3	Mean	Std	Repl 1	Repl 2	Repl 3	Mean	Std	p-value	rank	q-value
	cis-Aconitate	0.619372	0.623797	0.646765	0.629978	0.0147054	0.392811	0.39156	0.395324	0.393232	0.00191697	0	1	0
	Serine	0.855933	0.848105	0.820771	0.841603	0.0184606	0.465909	0.499591	0.463855	0.476451	0.0200655	0	2	0
	Fumarate	0.722032	0.630788	0.637961	0.663594	0.050736	0.186806	0.180089	0.193009	0.186635	0.0064621	0.0001	3	0.00076
	Glutamate	0.357068	0.332651	0.38397	0.357896	0.0256696	0.13561	0.112437	0.126746	0.124931	0.0116923	0.0001	4	0.00076
	Aspartate	0.741321	0.656495	0.670108	0.689308	0.0455562	0.176308	0.103063	0.146646	0.142006	0.0368421	0.0001	5	0.00076
	alpha-Ketoglutarate	0.396013	0.369462	0.427849	0.397774	0.0292333	0.173019	0.16038	0.166123	0.166507	0.0063284	0.0002	6	0.00126667
	NADH	0.993099	0.990836	0.990569	0.991502	0.00138995	0.978824	0.979042	0.980854	0.979573	0.00111484	0.0003	7	0.00162857
	Pyruvate	0.81426	0.768756	0.744629	0.775882	0.035358	0.416152	0.50429	0.496522	0.472321	0.0487989	0.001	8	0.00464444
	Glutamine	0.606109	0.457514	0.614238	0.559287	0.0882317	0.14432	0.1186	0.123693	0.128871	0.0136195	0.0011	9	0.00464444	cutoff <0.01
	Phosphoenolpyruvate	0.413012	0.4375	0.469714	0.440076	0.0284385	0.353841	0.359399	0.368061	0.360434	0.00716639	0.0093	10	0.03534
	GMP	0.910366	0.868038	0.900357	0.89292	0.0221222	0.801297	0.834838	0.784486	0.806874	0.0256349	0.0117	11	0.0404182
	Sedoheptulose 7P	0.819538	0.810754	0.820673	0.816988	0.00542907	0.804924	0.802514	0.806959	0.804799	0.00222489	0.0228	12	0.0722
	Malate	0.320039	0.259623	0.417318	0.332326	0.0795622	0.220106	0.165843	0.188629	0.191526	0.0272475	0.0441	13	0.128908
	Glucose 6P/Fructose 6P	0.609927	0.628008	0.628481	0.622139	0.0105783	0.669036	0.638222	0.684528	0.663929	0.0235718	0.0487	14	0.131987
	Ribose5P	0.621537	0.628771	0.67867	0.642993	0.0311083	0.687749	0.696809	0.693446	0.692668	0.00458013	0.0521	15	0.131987
	Methionine	0.00237905	0.00962789	0.00280362	0.00493685	0.0040681	0.000100393	0.00014882	0.000483625	0.000244279	0.000208689	0.1167	16	0.263044
	Mannitol	0.45501	0.294741	0.418867	0.38954	0.0840633	0.482104	0.489462	0.486032	0.485866	0.0036816	0.1184	17	0.263044
	GSSG	0.387452	0.259641	0.462642	0.369911	0.102631	0.494578	0.470703	0.491833	0.485704	0.0130638	0.1246	18	0.263044
	Lysine	0	0.000188203	0.00149924	0.000562482	0.000816699	0.00146408	0.00115644	0.00233565	0.00165206	0.000611664	0.1381	19	0.2762
	UDPNacetylglucosamine	0.947663	0.940178	0.945212	0.944351	0.00381579	0.940268	0.939942	0.941016	0.940409	0.000550531	0.1512	20	0.28728
	Succinate	0.107122	0.148308	0.284344	0.179924	0.0927448	0.0944392	0.0804311	0.0879436	0.0876046	0.0070102	0.1607	21	0.29079
	Adenine	0.309074	0.283257	0.441621	0.34465	0.0849649	0.270567	0.159732	0.31449	0.248263	0.0797536	0.2252	22	0.377264
	ADP	0.768685	0.553103	0.802759	0.708182	0.135379	0.847039	0.809403	0.801915	0.819452	0.0241821	0.2337	23	0.377264
	Mannitol 1P	0.559862	0.602622	0.641999	0.601494	0.0410801	0.578813	0.535936	0.577103	0.56395	0.0242766	0.2446	24	0.377264
	Glycerol-3-phosphate	0.420515	0.444177	0.461491	0.442061	0.0205694	0.460468	0.456987	0.45707	0.458175	0.00198611	0.2482	25	0.377264
	Uracil	0.0083123	0.178647	0.160953	0.115971	0.0936539	0.121731	0	0.02773	0.0498204	0.0638013	0.3692	26	0.52623
	Asparagine	0	0	0.00520169	0.0017339	0.0030032	0	0	0	0	0	0.3739	27	0.52623
	UDPglucose	0.912171	0.913699	0.913185	0.913018	0.000777529	0.914129	0.912229	0.915742	0.914033	0.00175865	0.4123	28	0.543531
	Valine	0.00120077	0.000483996	0.00373188	0.00180555	0.00170632	0.00122371	0.000511055	0.000937144	0.000890637	0.000358598	0.4148	29	0.543531
	UDP	0.766444	0.650772	0.783025	0.733414	0.0720483	0.781031	0.763908	0.761762	0.7689	0.01056	0.4461	30	0.557865
	CMP	0.734647	0.714761	0.774824	0.741411	0.0305973	0.748375	0.768489	0.753633	0.756832	0.0104318	0.4551	31	0.557865
	Proline	0.00204014	0	0	0.000680048	0.00117788	0.000335439	7.08084e-05	0.000118793	0.000175013	0.000140989	0.5018	32	0.595888
	GSH	0.361607	0.347924	0.380757	0.363429	0.0164922	0.35451	0.348036	0.367213	0.356587	0.00975563	0.5697	33	0.656018
	UMP	0.450392	0.538081	0.716472	0.568315	0.135592	0.642652	0.56656	0.613841	0.607685	0.0384179	0.6538	34	0.730718
	CDP	0.78594	0.658842	0.778199	0.740994	0.0712506	0.75213	0.703249	0.717217	0.724198	0.0251773	0.7199	35	0.781606
	AMP	0.744973	0.739485	0.863621	0.782693	0.0701397	0.803043	0.752582	0.764155	0.77326	0.0264342	0.8381	36	0.884661
	Isoleucine	0	0	0	0	0	0	0	0	0	0	1	37	1
	Arginine	0	0	0	0	0	0	0	0	0	0	1	38	1
														1
Panel F	Fast protocol								Standard protocol
	Metabolite	M+0	M+1	M+2	M+3	M+4	M+5		Metabolite	M+0	M+1	M+2	M+3	M+4	M+5
	Glutamine repl 1	0.85568	0.0120315	0.13087	0	0.00141815	0		Glutamine repl 1	0.393891	0.122633	0.449818	0.0149379	0.0187196	0
	Glutamine repl 2	0.8814	0.0108058	0.107794	0	0	0		Glutamine repl 2	0.542486	0.0450409	0.363111	0.0284814	0.0208805	0
	Glutamine repl 3	0.876307	0.00754828	0.116144	0	0	0		Glutamine repl 3	0.385762	0.0725881	0.437098	0.0873064	0.00577125	0.0114747
	Glutamine mean	0.871129	0.0101285	0.11827	0	0.000472716	0		Glutamine mean	0.440713	0.0800874	0.416676	0.0435752	0.0151238	0.00382492
	Metabolite	M+0	M+1	M+2	M+3				Metabolite	M+0	M+1	M+2	M+3
	Pyruvate repl 1	0.583848	0.0198918	0.0166735	0.379587				Pyruvate repl 1	0.18574	0.0155703	0	0.798689
	Pyruvate repl 2	0.49571	0.0158971	0.012495	0.475898				Pyruvate repl 2	0.231244	0.00783467	0	0.760922
	Pyruvate repl 3	0.503478	0.0176046	0.0135334	0.465384				Pyruvate repl 3	0.255371	0.0192407	0.0121574	0.713231
	Pyruvate mean	0.527679	0.0177978	0.0142339	0.44029				Pyruvate mean	0.224118	0.0142152	0.00405246	0.757614
Panel G	Metabolite	M+0	M+1	M+2	M+3	M+4			Metabolite	M+0	M+1	M+2	M+3	M+4
	Fumarate repl 1	0.813194	0.0132056	0.0885781	0.0301403	0.0548816			Fumarate repl 1	0.277968	0.0292902	0.0691121	0.0520237	0.571606
	Fumarate repl 2	0.819911	0.0124787	0.0797938	0.0287352	0.059081			Fumarate repl 2	0.369212	0.0506777	0.0858474	0.0944629	0.3998
	Fumarate repl 3	0.806991	0.011609	0.0844444	0.0358475	0.0611085			Fumarate repl 3	0.362039	0.0893739	0.0803256	0.166107	0.302155
	Fumarate mean	0.813365	0.0124311	0.0842721	0.0315743	0.0583571			Fumarate mean	0.336406	0.0564473	0.0784284	0.104198	0.42452
Panel H	Time (h)	wt repl 1	wt repl 2	wt repl 3	wt mean	wt stdev
	0	118750	75000	81250	91666.7	23662.1
	8	2968750	4218750	2812500	3.33333e+06	770763
	10	1406250	3281250	2187500	2.29167e+06	941830
	12	3593750	4375000	2500000	3.48958e+06	941830
	14	3150000	4650000	4950000	4250000	964365
	16	6500000	6000000	10000000	7500000	2.17945e+06
	18	8000000	4000000	7000000	6.33333e+06	2.08167e+06
	20	7500000	6500000	6500000	6.83333e+06	577350
Panel I		Absolute conc (µM) *10^4
	Time (h)	RAW264.7 Mannitol repl 1	RAW264.7 Mannitol repl 2	RAW264.7 Mannitol mean	HeLa Mannitol repl 1	HeLa Mannitol repl 2	HeLa Mannitol mean
	0	2.5715	2.5788	2.57515	2.48	2.5641	2.52205
	8	2.4601	2.5448	2.50245	2.462	2.4795	2.47075
	10	2.4731	2.4979	2.4855	2.4883	2.5077	2.498
	12	2.4664	2.3858	2.4261	2.5029	2.4753	2.4891
	14	2.3525	2.5331	2.4428	2.5165	2.5193	2.5179
	16	2.3863	2.3557	2.371	2.5156	2.502	2.5088
	18	2.414	2.4107	2.41235	2.3398	2.4089	2.37435
	20	2.4207	2.4102	2.41545	2.4645	2.5246	2.49455
		Absolute conc (µM) *10^3
	Time (h)	RAW264.7 Glucose repl 1	RAW264.7 Glucose repl 2	RAW264.7 Glucose mean	HeLa Glucose repl 1	HeLa Glucose repl 2	HeLa Glucose mean
	0	6.2409	6.2297	6.2353	5.6588	5.8417	5.75025
	8	1.6082	1.71	1.6591	4.9171	4.7126	4.81485
	10	0.79	0.8914	0.8407	4.5329	4.6221	4.5775
	12	0.3587	0.3622	0.36045	4.3751	4.2881	4.3316
	14	0.1981	0.2136	0.20585	4.1172	3.8805	3.99885
	16	0.206	0.1725	0.18925	3.7193	3.5581	3.6387
	18	0.1705	0.1748	0.17265	3.1056	2.9719	3.03875
	20	0.1721	0.1685	0.1703	2.9701	2.8285	2.8993
		Absolute conc (µM)
	Time (h)	RAW264.7 Pyruvate repl 1	RAW264.7 Pyruvate repl 2	RAW264.7 Pyruvate mean	HeLa Pyruvate repl 1	HeLa Pyruvate repl 2	HeLa Pyruvate mean
	0	953.915	902.631	928.273	800.949	813.619	807.284
	8	821.915	612.516	717.216	620.526	581.568	601.047
	10	664.234	551.089	607.662	529.567	550.663	540.115
	12	536.382	436.171	486.276	544.684	537.505	541.094
	14	407.098	352.942	380.02	583.896	497.182	540.539
	16	340.175	293.178	316.677	455.421	444.824	450.123
	18	271.503	214.13	242.817	422.072	432.897	427.485
	20	219.629	176.114	197.871	430.432	430.753	430.592
		Absolute conc (µM) *10^3
	Time (h)	RAW264.7 Glutamine repl 1	RAW264.7 Glutamine repl 2	RAW264.7 Glutamine mean	HeLa Glutamine repl 1	HeLa Glutamine repl 2	HeLa Glutamine mean
	0	6.5211	6.4021	6.4616	5.8794	6.0258	5.9526
	8	4.9962	4.9833	4.98975	5.2879	5.1417	5.2148
	10	4.4501	4.5012	4.47565	5.0774	5.0112	5.0443
	12	3.9292	3.8854	3.9073	5.2066	4.947	5.0768
	14	3.3852	3.8041	3.59465	5.0187	4.9113	4.965
	16	3.1257	3.2573	3.1915	4.5563	4.7342	4.64525
	18	2.861	2.9534	2.9072	4.4249	4.2815	4.3532
	20	2.481	2.6114	2.5462	4.5401	4.7671	4.6536
		Absolute conc (µM)
	Time (h)	RAW264.7 Serine repl 1	RAW264.7 Serine repl 2	RAW264.7 Serine mean	HeLa Serine repl 1	HeLa Serine repl 2	HeLa Serine mean
	0	750.42	738.22	744.32	669.208	698.175	683.691
	8	507.729	542.223	524.976	624.835	654.87	639.852
	10	424.219	424.201	424.21	607.347	632.762	620.055
	12	338.08	325.288	331.684	614.673	605.247	609.96
	14	228.928	261.973	245.45	607.122	606.424	606.773
	16	159.738	170.133	164.935	560.222	573.872	567.047
	18	93.7611	105.972	99.8664	550.36	534.938	542.649
	20	67.3359	73.6769	70.5064	571.823	591.189	581.506
Panel J	Fractional 13C enrichment 12h	Fractional 13C enrichment 16h
	0	0
	0.0007	0.0001
	0	0
	0	0
	0	0
	0	0
	0.0045	0.0037
	0.0381	0.0354
	0.0372	0.0338
	0.0006	0.0003
	0.0279	0.0291
	0	0
	0	0
	0	0
	0	0
	0.0147	0.0133
	0.0393	0.0334
	0.0076	0.0071
	0.0051	0.005
	0.0023	0.0021
	0	0
	0	0
	0	0
	0	0
	0	0
	0.0308	0.0275
	0.0313	0.0307
	0.2422	0.2196
	0.0628	0.0516
	0	0
	0.1036	0.0825
	0.0356	0.0331
	0.0364	0.0335
	0.1343	0.1353
	0.0285	0.0283
	0.0223	0.0247
	0.0115	0.0133
	0.0229	0.0092
	0.2223	0.1987
	0.008	0
	0.0155	0.0077
	0	0
	0	0
	0	0.0001
	0.0018	0.0038
	0.0061	0.0011
	0	0.0005
	0	0
	0	0
	0	0
	0.0021	0.0032
	0.0202	0.0213
	0	0
	0	0
	0	0
	0.0034	0.005
	0.0003	0
	0.0046	0.0042
	0	0
	0.0015	0.002
	0	0
	0.0001	0
	0.0001	0
	0	0
	0.0191	0.0173
	0.0003	0
	0	0
	0	0
	0	0
	0.0307	0.0284
	0.0927	0.092
	0.0693	0.0689
	0.0062	0.0044
	0.2183	0.2148
	0	0
	0	0
	0	0
	0	0
	0	0
	0.0099	0.016
	0	0
	0.0002	0.0003
	0	0
	0	0.0002
	0.0554	0.053
	0.1453	0.1446
	0.0898	0.0881
	0.0283	0.0301
	0.2321	0.2262
	0.0019	0.002
	0.0051	0.0065
	0	0
	0	0
	0.0307	0.0312
	0.1228	0.126
	0.0789	0.0715
	0.0124	0.0147
	0.2001	0.2096
	0	0
	0	0
	0	0
	0	0
	0	0
	0.0477	0.0409
	0.1399	0.1317
	0.0696	0.0634
	0.0206	0.0186
	0.1726	0.1631
	0	0
	0	0
	0	0
	0	0
	0.0021	0.0031
	0.0407	0.0336
	0.1571	0.1579
	0.0893	0.0855
	0.0271	0.0261
	0.2206	0.2189
	0.0002	0
	0.0069	0.0056
	0.002	0.0013
	0	0
	0.0167	0.0137
	0.1397	0.1419
	0.0688	0.0701
	0.0152	0.0148
	0.168	0.158
	0	0
	0.0022	0
	0.0004	0.0003
	0	0
	0.0577	0.0595
	0.1423	0.1408
	0.0876	0.0889
	0.0469	0.0496
	0.1151	0.1112
	0.0256	0.0216
	0.0358	0.0322
	0.0193	0.0191
	0.0064	0.0041
	0.0319	0.0302
	0.0006	0
	0	0
	0	0
	0	0
	0	0
	0	0
	0	0
	0	0
	0	0
	0	0
	0	0
	0.0089	0.0076
	0.0472	0.0449
	0.0099	0.0089
	0.0048	0.0047
	0.002	0.0014
	0	0
	0	0
	0	0
	0	0
	0	0
	0.0273	0.0165
	0	0
	0	0.0059
	0.0012	0
	0.0001	0
	0	0
	0	0
	0	0
	0	0
	0	0
	0	0
	0	0
	0	0
	0	0
	0	0
	0	0
	0	0
	0	0
	0	0
	0	0
	0.0318	0.0327
	0.0629	0.0623
	0.0967	0.0914
	0.0451	0.0441
	0.1028	0.0988
	0.1777	0.1834
	0.0465	0.0478
	0.1014	0.1027
	0.0508	0.0499
	0.0246	0.0257
	0.1125	0.1135
	0.0001	0.0023
	0.0041	0.0024
	0.0004	0.0002
	0	0
	0.0447	0.0504
	0.055	0.0548
	0.1701	0.1818
	0.077	0.08
	0.0684	0.0755
	0.4685	0.4482
	0.0371	0.0399
	0.0601	0.0508
	0.1705	0.184
	0.0692	0.0685
	0.0613	0.063
	0.4192	0.4091
	0.0688	0.0622
	0.0808	0.0898
	0.0911	0.0883
	0.006	0.0066
	0.0981	0.1022
	0.065	0.0598
	0.2357	0.2326
	0.0915	0.0999
	0.1795	0.1922
	0.2539	0.2828
	0.0993	0.115
	0	0
	0.0205	0.0169
	0	0
	0.1787	0.1809
	0	0
	0.0012	0
	0.0276	0.0288
	0.0339	0.035
	0.1023	0.0955
	0.083	0.0844
	0.0359	0.0273
	0.1021	0.1127
	0.0939	0.0785
	0.0337	0.0303
	0.0707	0.0616
	0.0238	0.0268
	0.0161	0.0146
	0.0802	0.0679
	0	0
	0.0314	0.0293
	0	0
	0	0
	0	0
	0	0

## Sheet: Figure S3
Panel A	Fractional 13C enrichment repl. 1	Fractional 13C enrichment repl. 2	Fractional 13C enrichment repl. 3
	0	0	0
	0	0.0006	0
	0	0	0
	0	0	0
	0	0	0
	0	0	0
	0.0057	0.0038	0.008
	0.0757	0.0822	0.0756
	0.0639	0.0773	0.0729
	0	0	0
	0.0354	0.0411	0.03
	0.0098	0.0134	0.0112
	0.0375	0.0566	0.0409
	0.005	0.0096	0.0066
	0.0021	0.0052	0.003
	0.0005	0.0018	0.0006
	0	0	0
	0	0	0
	0.0004	0	0
	0	0	0
	0	0	0
	0.0298	0.0305	0.0379
	0.0414	0.0487	0.0506
	0.2754	0.2688	0.2355
	0.0669	0.054	0.0672
	0	0	0
	0.1388	0.1087	0.1025
	0.0392	0.0324	0.0241
	0.025	0.0279	0.0265
	0.1066	0.1192	0.1083
	0.0216	0.026	0.0237
	0.0139	0.0175	0.0147
	0.0081	0.0107	0.0083
	0	0	0
	0.0053	0.0031	0.0042
	0	0	0
	0	0	0
	0	0	0
	0.004	0.0062	0.0068
	0	0	0
	0	0	0
	0	0	0
	0	0	0
	0	0.0042	0.004
	0	0	0
	0	0.0002	0
	0	0	0
	0	0	0
	0.0345	0.0295	0.0267
	0.0861	0.0804	0.0807
	0.0681	0.0646	0.0624
	0.0124	0.0113	0.0095
	0.0664	0.0635	0.0622
	0	0	0
	0	0	0
	0	0	0
	0	0	0
	0.0042	0.0062	0.0116
	0.0494	0.0609	0.0617
	0.041	0.0381	0.047
	0.0012	0.0044	0.0034
	0.0377	0.0315	0.0355
	0	0	0
	0	0	0
	0	0	0
	0	0.014	0
	0.0009	0.0006	0
	0.0204	0.0113	0.0133
	0.0748	0.1005	0.088
	0.0632	0.0567	0.0639
	0.0066	0.0075	0.008
	0.0492	0.0531	0.0534
	0	0	0
	0	0	0
	0	0	0
	0	0	0
	0.0135	0.0084	0.0171
	0.0822	0.0773	0.0773
	0.0761	0.0704	0.0767
	0.0092	0.0135	0.0142
	0.0481	0.0457	0.0442
	0	0.0002	0
	0.0016	0	0.0014
	0	0.0001	0.0012
	0	0	0
	0	0.0008	0.0004
	0	0	0
	0	0	0
	0	0	0
	0	0	0
	0	0	0
	0	0	0
	0	0	0
	0	0	0
	0	0	0
	0	0	0
	0	0	0
	0	0	0
	0.0232	0.0224	0.0234
	0.0027	0.0032	0.0034
	0.0011	0.001	0.0014
	0	0	0
	0	0	0
	0	0	0
	0	0	0
	0	0	0
	0	0	0
	0	0	0
	0	0	0
	0	0	0
	0	0	0
	0	0	0
	0	0	0
	0	0	0
	0	0	0
	0	0	0
	0	0	0
	0	0	0
	0.001	0	0
	0	0	0
	0	0	0
	0	0	0
	0	0	0
	0	0	0
	0	0	0
	0	0	0
	0	0	0
	0.0366	0.0452	0.0353
	0.0785	0.0741	0.0808
	0.1063	0.1125	0.1095
	0.0479	0.0548	0.0509
	0.0608	0.0658	0.0603
	0.1797	0.1881	0.1655
	0.0218	0.0249	0.0226
	0.0442	0.045	0.0359
	0.0266	0.0239	0.0204
	0.0055	0.0069	0.0052
	0.0229	0.0185	0.0185
	0	0	0
	0	0	0
	0	0	0
	0	0.0007	0
	0.0104	0.0602	0.0172
	0	0	0
	0.2875	0.2648	0.234
	0.0037	0.004	0.003
	0	0	0
	0.032	0.0344	0.02
	0.0377	0.0468	0.0426
	0.0296	0.0469	0.0353
	0.0602	0.1088	0.0822
	0.0016	0.0123	0.0032
	0.0862	0.0972	0.1015
	0.0548	0.0703	0.0702
	0.2164	0.2146	0.2106
	0.072	0.0745	0.064
	0.1186	0.117	0.1099
	0.2019	0.177	0.1872
	0.0743	0.0638	0.0625
	0	0	0
	0.0088	0.0054	0.0189
	0	0	0
	0.2015	0.187	0.1793
	0	0	0
	0	0	0.0017
	0.0234	0.0182	0.0135
	0.0208	0.072	0
	0.0943	0.1258	0.1096
	0.0639	0.0642	0.0816
	0.0069	0.0214	0
	0.0408	0.0347	0.0344
	0.0341	0.0425	0.021
	0.0011	0	0.007
	0.0028	0	0
	0.0015	0	0
	0	0	0
	0.0022	0	0
	0	0	0
	0	0.0027	0
	0	0	0
	0	0	0
	0	0	0
	0	0	0
Panel B	Metabolite	RAW264.7 repl 1	RAW264.7 repl 2	RAW264.7 repl 3	RAW264.7 mean	HeLa repl 1	HeLa repl 2	HeLa mean
	Isoleucine	0	0.0006	0	0.0002	0.012	0.0033	0.00765
	Valine	0.1807	0.2044	0.1865	0.190533	0.0136	0.013	0.0133
	Glutamate	0.1753	0.2013	0.1816	0.186067	0.0737	0.0981	0.0859
	Hypoxanthine	0.004	0.0062	0.0068	0.00566667	0.0009	0	0.00045
	Uridine	0.2676	0.2494	0.2415	0.252833	0.0963	0.1412	0.11875
	AMP	0.1343	0.1557	0.1591	0.1497	0.0441	0.084	0.06405
	UMP	0.2142	0.2291	0.2267	0.223333	0.0941	0.1437	0.1189
	NADH	0.2308	0.2163	0.2325	0.226533	0	0.0457	0.02285
	GSH	0.0271	0.0267	0.0282	0.0273333	0.0003	0.0074	0.00385
	GSSG	0.001	0	0	0.000333333	0	0	0
	UDP glucose	0.6308	0.6605	0.605	0.6321	0.4798	0.5042	0.492
	Pyruvate	0.2979	0.325	0.2512	0.291367	0.1443	0.1635	0.1539
	Lactate	0.0357	0.0385	0.023	0.0324	0	0	0
	Succinate	0.1291	0.2148	0.1633	0.169067	0	0.0007	0.00035
	Malate	0.4293	0.4565	0.4463	0.444033	0.1536	0.2246	0.1891
	D-alanyl-D-alanine	0.2338	0.2105	0.2135	0.219267	0.2004	0.2124	0.2064
	UDP-GlcNAc	0.2685	0.3633	0.2536	0.295133	0.1626	0.2934	0.228

## Sheet: Figure S4
No data shown

[truncated: 6 more sheets: Figure S5, Figure S6, Figure S7, Figure S8, Figure S9, Figure S10]
