# Supplementary material for: A pathogen-specific isotope tracing approach reveals metabolic activities and fluxes of intracellular Salmonella
Source: PLoS Biol. 2023 Aug 18;21(8):e3002198. doi: 10.1371/journal.pbio.3002198 (PMC10468081; doi:10.1371/journal.pbio.3002198)
Supplement: S2 Data — (XLS) [file pbio.3002198.s014.xls]

## Sheet: Info
Repl 1-4	Quantified peak areas (a.u.) of metabolites from 4 different replicates
mean	mean peak area (a.u.) over the 4 replicates
std	standard deviation over the 4 replicates
COV	coefficient of variation
p-value	p-values are from two-sample t-test comparing glucose versus mannitol medium
fold change	calculated as the mean peak area of glucose devided by mannitol for each metabolite
rank	the p-value rank
q-value	the p-value adjusted for multiple testing
QC 1-8	pooled quality control samples
internal standards (IS)	spiked in; used for quality control

## Sheet: wt_glu
Metabolites	Repl 1	Repl 2	Repl 3	Repl 4	mean	std	COV	p-value	fold change	rank	q-value
Mannitol1P	1.96049e+07	1.12866e+07	1.91333e+07	1.71184e+07	1.67858e+07	3.8214e+06	0.227657	7.68482e-05	4.25334	1	0.00530253
Mannitol	1.93224e+06	1.348e+06	3.6112e+06	1.99512e+06	2.22164e+06	971115	0.437116	0.00258519	52.7917	2	0.089189
Glucose	4.40484e+06	1.09026e+06	4.4854e+06	5.20055e+06	3.79526e+06	1.83846e+06	0.484408	0.00843399	0.0667633	3	0.193982
Citrulline	283789	264825	198840	263633	252772	37120.9	0.146856	0.0232579	0.721888	4	0.266739
Dihydroxyacetonephosphate	971655	655506	1.89203e+06	1.46735e+06	1.24664e+06	544763	0.436986	0.0234646	2.39054	5	0.266739
CDP	1.69104e+06	1.96483e+06	1.96892e+06	1.50868e+06	1.78337e+06	224602	0.125943	0.0300357	0.776637	6	0.266739
Proline	6.91051e+06	7.04291e+06	7.9461e+06	7.22657e+06	7.28152e+06	461614	0.0633952	0.0359751	0.821063	7	0.266739
Guanine	5.10921e+07	5.95476e+07	5.07304e+07	4.49169e+07	5.15717e+07	6.02324e+06	0.116793	0.0372794	0.696639	8	0.266739
GSSG	2.59885e+07	2.79729e+07	2.60034e+07	2.10173e+07	2.52455e+07	2.96888e+06	0.1176	0.0396305	0.72262	9	0.266739
Fructose-6P	1.98147e+06	1.88741e+06	2.83118e+06	2.45517e+06	2.28881e+06	438720	0.191681	0.0399324	1.60339	10	0.266739
AMP	8.29071e+07	1.65178e+08	1.2521e+08	1.06825e+08	1.2003e+08	3.47258e+07	0.28931	0.046219	0.620089	11	0.266739
Thymine	5.12616e+07	6.53133e+07	3.80013e+07	3.91636e+07	4.84349e+07	1.275e+07	0.26324	0.0486622	0.572377	12	0.266739
CMP	8.59379e+06	1.27923e+07	1.51212e+07	8.61845e+06	1.12814e+07	3.23221e+06	0.286507	0.0502552	0.631325	13	0.266739
Phosphoglycerate	8.06937e+07	7.2824e+07	8.63416e+07	6.80005e+07	7.69649e+07	8.15136e+06	0.10591	0.0635499	0.781544	14	0.295817
Alanine	9.9227e+06	9.30677e+06	8.78696e+06	9.44591e+06	9.36558e+06	467294	0.0498948	0.0738287	0.868331	15	0.295817
Phosphoenolpyruvate	2.85163e+07	2.47398e+07	2.77003e+07	2.14758e+07	2.56081e+07	3.19711e+06	0.124848	0.0747125	0.724203	16	0.295817
D-alanyl-D-alanine	8.74036e+06	1.12773e+07	9.18101e+06	7.88001e+06	9.26966e+06	1.44334e+06	0.155705	0.0767265	0.787546	17	0.295817
GSH	3.36858e+08	5.75995e+08	4.695e+08	4.59942e+08	4.60574e+08	9.78223e+07	0.212392	0.0811958	0.722719	18	0.295817
Asparagine	3.84349e+06	5.18884e+06	2.74202e+06	3.1326e+06	3.72674e+06	1.07611e+06	0.288754	0.0820499	0.623668	19	0.295817
Glucose-6P	6.55595e+06	4.10076e+06	7.82807e+06	7.90994e+06	6.59868e+06	1.77691e+06	0.269282	0.0857439	1.69088	20	0.295817
Citrate	8.0422e+07	7.04004e+07	7.94136e+07	8.69902e+07	7.93066e+07	6.82188e+06	0.0860191	0.10893	0.860522	21	0.352235
Adenine	2.93735e+07	7.66291e+07	3.44621e+07	2.38004e+07	4.10663e+07	2.4105e+07	0.586979	0.112307	0.443442	22	0.352235
Adenosine	1.19115e+06	2.20083e+06	1.41757e+06	965422	1.44374e+06	537418	0.37224	0.129973	0.654707	23	0.38992
UDPglucose	2.10846e+07	3.46044e+07	5.02894e+07	2.35127e+07	3.23728e+07	1.33156e+07	0.41132	0.142075	0.639127	24	0.408466
Erythrose4P	23193.9	23392.2	34776.3	51998.5	33340.2	13565.9	0.406894	0.163597	1.66349	25	0.440051
Glutamic_acid	3.98473e+08	7.37182e+08	3.5955e+08	4.36555e+08	4.8294e+08	1.72386e+08	0.356951	0.167297	0.696013	26	0.440051
Fumarate	1.9853e+07	1.56438e+07	2.22935e+07	1.98742e+07	1.94161e+07	2.76348e+06	0.142329	0.173401	0.85942	27	0.440051
ADP	1.22676e+07	2.11948e+07	1.22408e+07	9.1301e+06	1.37083e+07	5.20372e+06	0.379603	0.178571	0.687336	28	0.440051
Tyrosine	2.48711e+06	2.21424e+06	1.83391e+06	2.0102e+06	2.13636e+06	280760	0.131419	0.191242	1.12601	29	0.455023
Hypoxanthine	4.54281e+08	7.48018e+08	3.56515e+08	3.98743e+08	4.89389e+08	1.77006e+08	0.361689	0.205673	0.660669	30	0.473047
GDP	870412	1.74511e+06	1.52178e+06	796015	1.23333e+06	471903	0.382625	0.218056	0.720451	31	0.48535
Malate	6.43258e+08	6.42169e+08	6.82531e+08	6.65203e+08	6.58291e+08	1.93328e+07	0.0293681	0.248392	0.895135	32	0.487127
GMP	2.72428e+06	2.83226e+06	5.17403e+06	3.54156e+06	3.56803e+06	1.13037e+06	0.316804	0.258772	0.799268	33	0.487127
UDPNacetylglucosamine	8.27999e+06	1.12032e+07	1.20733e+07	8.33979e+06	9.97407e+06	1.95434e+06	0.195942	0.260583	0.824262	34	0.487127
Ornithine	331471	582248	236487	183430	333409	176835	0.530385	0.261805	0.606406	36	0.487127
N-acetyl-glutamate	3.60274e+07	3.3446e+07	2.66149e+07	3.27026e+07	3.21977e+07	3.98529e+06	0.123776	0.265896	0.730174	37	0.487127
Uracil	7.55066e+08	7.7355e+08	5.70822e+08	6.26009e+08	6.81362e+08	9.86809e+07	0.144829	0.268665	0.859674	38	0.487127
Arginine	3.5827e+06	8.12714e+06	3.51807e+06	2.31626e+06	4.38605e+06	2.56116e+06	0.583933	0.282281	0.574666	39	0.487127
Valine	1.91183e+07	2.47605e+07	1.73331e+07	1.89989e+07	2.00527e+07	3.24257e+06	0.161703	0.284756	0.898372	40	0.487127
Histidine	1.96543e+06	2.54457e+06	1.67975e+06	2.03139e+06	2.05528e+06	360125	0.175219	0.289452	0.871234	41	0.487127
Aspartic_acid	9.46938e+06	1.34467e+07	6.67433e+06	7.53057e+06	9.28025e+06	3.01372e+06	0.324745	0.347706	0.792895	42	0.571231
Leucine	2.30096e+07	3.22247e+07	2.20388e+07	2.32509e+07	2.5131e+07	4.75805e+06	0.18933	0.413289	0.908376	43	0.663185
Pantothenate	2.47576e+07	1.76736e+07	2.85643e+07	2.45285e+07	2.3881e+07	4.53332e+06	0.189829	0.449012	0.836339	44	0.691444
CTP	706665	714474	785735	658694	716392	52395.5	0.073138	0.450942	1.1094	45	0.691444
Serine	626574	568191	640310	638042	618279	33928.9	0.0548764	0.461206	0.918154	46	0.691809
Guanosine	1.46073e+06	2.68557e+06	1.61836e+06	1.59844e+06	1.84077e+06	567538	0.308314	0.516833	0.867781	47	0.749007
Tryptophan	5.6579e+06	6.26973e+06	5.75398e+06	5.56872e+06	5.81258e+06	314015	0.0540233	0.525494	1.05417	48	0.749007
Succinate	1.85287e+08	2.21425e+08	2.46053e+08	1.5438e+08	2.01786e+08	4.0269e+07	0.199563	0.531904	0.89263	49	0.749007
NADH	1.95343e+07	2.8726e+07	2.62298e+07	2.93203e+07	2.59526e+07	4.48348e+06	0.172757	0.545077	0.906053	50	0.752206
UTP	1.86446e+06	2.16014e+06	2.0228e+06	1.40775e+06	1.86379e+06	327151	0.17553	0.56221	1.15018	51	0.760638
Pyruvate	2.43794e+07	1.06601e+07	2.08368e+07	3.09161e+07	2.16981e+07	8.46048e+06	0.389918	0.579181	1.14574	52	0.768529
Phenylalanine	2.56651e+07	3.46117e+07	1.91672e+07	2.31896e+07	2.56584e+07	6.54197e+06	0.254964	0.637998	1.0796	53	0.802268
Isoleucine	1.81056e+07	2.56646e+07	1.86079e+07	1.84775e+07	2.02139e+07	3.64003e+06	0.180076	0.6483	0.94578	54	0.802268
cis-Aconitate	1.63735e+07	1.04529e+07	1.374e+07	1.58576e+07	1.4106e+07	2.68879e+06	0.190614	0.653827	1.04954	55	0.802268
Glutamine	2.68881e+07	3.63149e+07	3.97358e+07	3.21396e+07	3.37696e+07	5.54036e+06	0.164063	0.654374	1.04163	56	0.802268
Lactate	3.87318e+08	1.4456e+08	3.53985e+08	3.57192e+08	3.10764e+08	1.11815e+08	0.359808	0.662744	0.896134	57	0.802268
Uridine	4.01413e+07	4.47306e+07	4.52942e+07	4.08637e+07	4.27574e+07	2.63054e+06	0.0615225	0.694102	0.924563	58	0.825742
ATP	4.74659e+06	6.37275e+06	5.80464e+06	3.70418e+06	5.15704e+06	1.17991e+06	0.228797	0.719027	0.928504	59	0.840896
alpha-Ketoglutarate	4.9668e+07	3.57255e+07	9.06834e+07	5.93507e+07	5.88569e+07	2.33286e+07	0.396361	0.773889	0.92829	60	0.889972
UDP	6.50905e+06	7.33062e+06	6.95911e+06	5.20797e+06	6.50169e+06	925584	0.142361	0.808483	1.03958	61	0.914513
Methionine	1.56397e+06	1.37586e+06	1.63437e+06	2.16022e+06	1.6836e+06	335962	0.199549	0.830421	1.036	62	0.924178
Ribose5P	5.28866e+06	6.7998e+06	6.90289e+06	6.45782e+06	6.36229e+06	740602	0.116405	0.870667	0.980279	63	0.937698
Glycerol-3-phosphate	1.0734e+07	9.33415e+06	1.22351e+07	8.84339e+06	1.02866e+07	1.52607e+06	0.148355	0.878211	0.981761	64	0.937698
UMP	4.31887e+07	3.83532e+07	4.85916e+07	3.54314e+07	4.13912e+07	5.76846e+06	0.139364	0.883339	0.977195	65	0.937698
Sedoheptulose7P	4.66107e+06	4.83982e+06	6.07707e+06	4.47984e+06	5.01445e+06	723497	0.144283	0.940005	1.0101	66	0.974569
Oxoproline	4.74471e+07	4.38187e+07	4.64469e+07	4.95445e+07	4.68143e+07	2.37789e+06	0.050794	0.946321	0.997232	67	0.974569
Lysine	1.0176e+07	1.16966e+07	8.42278e+06	9.27326e+06	9.89217e+06	1.39986e+06	0.141512	0.970272	1.00319	68	0.984541
											1

## Sheet: wt_mtl
	Repl 1	Repl 2	Repl 3	Repl 4	mean	std	COV	p-value	fold change	rank	q-value
Mannitol1P	6.19668e+07	6.89108e+07	6.77238e+07	8.69813e+07	7.13957e+07	1.08239e+07	0.151604	7.68482e-05	4.25334	1	0.00530253
Mannitol	7.81271e+07	1.00768e+08	1.05545e+08	1.84698e+08	1.17284e+08	4.65061e+07	0.396525	0.00258519	52.7917	2	0.089189
Glucose	217326	253746	286311	256154	253384	28237.9	0.111443	0.00843399	0.0667633	3	0.193982
Citrulline	180683	221974	169694	157540	182473	27978.9	0.153332	0.0232579	0.721888	4	0.266739
Dihydroxyacetonephosphate	1.92326e+06	3.05195e+06	4.32766e+06	2.61767e+06	2.98013e+06	1.01149e+06	0.339412	0.0234646	2.39054	5	0.266739
CDP	1.26002e+06	1.53196e+06	1.53104e+06	1.21709e+06	1.38503e+06	170038	0.122768	0.0300357	0.776637	6	0.266739
Proline	6.65456e+06	4.99581e+06	6.72478e+06	5.53921e+06	5.97859e+06	851006	0.142342	0.0359751	0.821063	7	0.266739
Guanine	4.60205e+07	4.31601e+07	2.77306e+07	2.67964e+07	3.59269e+07	1.00788e+07	0.280536	0.0372794	0.696639	8	0.266739
GSSG	2.07178e+07	1.61817e+07	2.29796e+07	1.30926e+07	1.82429e+07	4.44729e+06	0.243782	0.0396305	0.72262	9	0.266739
Fructose-6P	3.57428e+06	2.77258e+06	5.02252e+06	3.31004e+06	3.66986e+06	961495	0.261998	0.0399324	1.60339	10	0.266739
AMP	8.05495e+07	7.91886e+07	7.99402e+07	5.80384e+07	7.44292e+07	1.09413e+07	0.147003	0.046219	0.620089	11	0.266739
Thymine	2.78408e+07	4.22361e+07	2.49099e+07	1.59055e+07	2.77231e+07	1.09272e+07	0.394156	0.0486622	0.572377	12	0.266739
CMP	7.51207e+06	6.66774e+06	8.39454e+06	5.91465e+06	7.12225e+06	1.07013e+06	0.150252	0.0502552	0.631325	13	0.266739
Phosphoglycerate	7.10514e+07	5.45559e+07	6.96243e+07	4.53746e+07	6.01515e+07	1.23587e+07	0.205459	0.0635499	0.781544	14	0.295817
Alanine	8.46514e+06	9.37614e+06	6.92754e+06	7.76088e+06	8.13243e+06	1.04041e+06	0.127933	0.0738287	0.868331	15	0.295817
Phosphoenolpyruvate	2.56817e+07	1.69595e+07	1.96125e+07	1.19281e+07	1.85454e+07	5.7262e+06	0.308766	0.0747125	0.724203	16	0.295817
D-alanyl-D-alanine	7.57057e+06	8.21332e+06	7.79452e+06	5.62274e+06	7.30029e+06	1.14965e+06	0.157481	0.0767265	0.787546	17	0.295817
GSH	3.26332e+08	3.60062e+08	4.08988e+08	2.36079e+08	3.32865e+08	7.29029e+07	0.219016	0.0811958	0.722719	18	0.295817
Asparagine	2.77769e+06	3.2084e+06	1.47049e+06	1.84041e+06	2.32425e+06	806295	0.346906	0.0820499	0.623668	19	0.295817
Glucose-6P	9.08857e+06	8.17173e+06	1.71246e+07	1.02455e+07	1.11576e+07	4.06747e+06	0.364547	0.0857439	1.69088	20	0.295817
Citrate	6.05566e+07	5.94166e+07	7.7425e+07	7.5582e+07	6.8245e+07	9.57699e+06	0.140332	0.10893	0.860522	21	0.352235
Adenine	2.04964e+07	2.33042e+07	1.21295e+07	1.69119e+07	1.82105e+07	4.82479e+06	0.264946	0.112307	0.443442	22	0.352235
Adenosine	1.01984e+06	987433	1.09746e+06	676178	945228	185213	0.195945	0.129973	0.654707	23	0.38992
UDPglucose	2.22635e+07	1.79036e+07	2.52242e+07	1.73699e+07	2.06903e+07	3.73372e+06	0.180457	0.142075	0.639127	24	0.408466
Erythrose4P	58556.2	33944.6	88515.1	40828.5	55461.1	24353.1	0.439102	0.163597	1.66349	25	0.440051
Glutamic_acid	3.57398e+08	2.88435e+08	4.28716e+08	2.69981e+08	3.36132e+08	7.22842e+07	0.215047	0.167297	0.696013	26	0.440051
Fumarate	1.73195e+07	1.58153e+07	1.93919e+07	1.42196e+07	1.66866e+07	2.20336e+06	0.132044	0.173401	0.85942	27	0.440051
ADP	1.10537e+07	1.09225e+07	9.2668e+06	6.44596e+06	9.42222e+06	2.14434e+06	0.227583	0.178571	0.687336	28	0.440051
Tyrosine	2.32229e+06	2.72353e+06	2.16805e+06	2.40838e+06	2.40557e+06	234133	0.0973298	0.191242	1.12601	29	0.455023
Hypoxanthine	2.9128e+08	5.4834e+08	2.21411e+08	2.32266e+08	3.23324e+08	1.5312e+08	0.473579	0.205673	0.660669	30	0.473047
GDP	978082	762039	1.08156e+06	732530	888554	168935	0.190124	0.218056	0.720451	31	0.48535
Malate	5.79971e+08	6.01383e+08	7.17536e+08	4.58146e+08	5.89259e+08	1.06268e+08	0.180342	0.248392	0.895135	32	0.487127
GMP	2.99578e+06	2.88338e+06	2.97199e+06	2.55613e+06	2.85182e+06	202973	0.0711733	0.258772	0.799268	33	0.487127
UDPNacetylglucosamine	7.39676e+06	9.04431e+06	1.05763e+07	5.86762e+06	8.22124e+06	2.03657e+06	0.247721	0.260583	0.824262	34	0.487127
Ornithine	356100	83589.8	148855	220181	202181	116794	0.577671	0.261805	0.606406	36	0.487127
N-acetyl-glutamate	1.45176e+07	4.34297e+07	2.09542e+07	1.51382e+07	2.35099e+07	1.35926e+07	0.578166	0.265896	0.730174	37	0.487127
Uracil	6.48455e+08	6.85749e+08	5.97853e+08	4.1094e+08	5.85749e+08	1.21979e+08	0.208245	0.268665	0.859674	38	0.487127
Arginine	4.95126e+06	560916	1.83607e+06	2.7338e+06	2.52051e+06	1.84955e+06	0.7338	0.282281	0.574666	39	0.487127
Valine	1.66156e+07	1.89221e+07	1.9181e+07	1.73404e+07	1.80148e+07	1.2377e+06	0.0687049	0.284756	0.898372	40	0.487127
Histidine	1.45739e+06	2.01073e+06	1.66317e+06	2.03125e+06	1.79063e+06	279071	0.15585	0.289452	0.871234	41	0.487127
Aspartic_acid	7.84609e+06	1.01812e+07	6.64939e+06	4.7564e+06	7.35827e+06	2.27149e+06	0.3087	0.347706	0.792895	42	0.571231
Leucine	1.95514e+07	2.41693e+07	2.36455e+07	2.39473e+07	2.28284e+07	2.19519e+06	0.0961603	0.413289	0.908376	43	0.663185
Pantothenate	3.14727e+07	1.22711e+07	1.49793e+07	2.11674e+07	1.99726e+07	8.52304e+06	0.426736	0.449012	0.836339	44	0.691444
CTP	685284	980058	924199	589522	794766	187259	0.235615	0.450942	1.1094	45	0.691444
Serine	478609	517628	751338	523126	567675	124035	0.218497	0.461206	0.918154	46	0.691809
Guanosine	1.35592e+06	2.05371e+06	1.83884e+06	1.14108e+06	1.59739e+06	421528	0.263886	0.516833	0.867781	47	0.749007
Tryptophan	6.25457e+06	6.16827e+06	7.11391e+06	4.97296e+06	6.12743e+06	880108	0.143634	0.525494	1.05417	48	0.749007
Succinate	2.44381e+08	1.49398e+08	1.9734e+08	1.29362e+08	1.8012e+08	5.14657e+07	0.285729	0.531904	0.89263	49	0.749007
NADH	2.6431e+07	2.06257e+07	3.04409e+07	1.65601e+07	2.35144e+07	6.14246e+06	0.261221	0.545077	0.906053	50	0.752206
UTP	1.99356e+06	2.75231e+06	2.83114e+06	997752	2.14369e+06	852198	0.397538	0.56221	1.15018	51	0.760638
Pyruvate	1.97266e+07	3.46373e+07	2.3511e+07	2.15666e+07	2.48604e+07	6.6986e+06	0.269449	0.579181	1.14574	52	0.768529
Phenylalanine	2.47911e+07	3.51156e+07	2.44346e+07	2.64619e+07	2.77008e+07	5.02158e+06	0.181279	0.637998	1.0796	53	0.802268
Isoleucine	1.63205e+07	1.93324e+07	1.79972e+07	2.28215e+07	1.91179e+07	2.75947e+06	0.144339	0.6483	0.94578	54	0.802268
cis-Aconitate	1.51186e+07	1.63288e+07	1.44083e+07	1.33636e+07	1.48048e+07	1.24569e+06	0.0841406	0.653827	1.04954	55	0.802268
Glutamine	3.70349e+07	3.45742e+07	3.68115e+07	3.2281e+07	3.51754e+07	2.22663e+06	0.0633008	0.654374	1.04163	56	0.802268
Lactate	3.75012e+08	3.04975e+08	1.70162e+08	2.63794e+08	2.78486e+08	8.55739e+07	0.307283	0.662744	0.896134	57	0.802268
Uridine	3.3726e+07	3.82878e+07	6.11096e+07	2.50044e+07	3.95319e+07	1.54046e+07	0.389674	0.694102	0.924563	58	0.825742
ATP	4.65284e+06	6.70678e+06	4.89752e+06	2.89617e+06	4.78833e+06	1.55895e+06	0.325574	0.719027	0.928504	59	0.840896
alpha-Ketoglutarate	5.06399e+07	4.15126e+07	7.7318e+07	4.90746e+07	5.46363e+07	1.56375e+07	0.286211	0.773889	0.92829	60	0.889972
UDP	6.85867e+06	7.52855e+06	8.4262e+06	4.22269e+06	6.75903e+06	1.80874e+06	0.267603	0.808483	1.03958	61	0.914513
Methionine	1.15555e+06	1.81543e+06	1.83443e+06	2.17142e+06	1.74421e+06	425142	0.243745	0.830421	1.036	62	0.924178
Ribose5P	5.42859e+06	5.40987e+06	8.1091e+06	5.99972e+06	6.23682e+06	1.27786e+06	0.204889	0.870667	0.980279	63	0.937698
Glycerol-3-phosphate	9.71769e+06	1.01765e+07	1.24117e+07	8.09025e+06	1.0099e+07	1.78278e+06	0.176529	0.878211	0.981761	64	0.937698
UMP	3.86111e+07	3.8841e+07	5.52919e+07	2.90454e+07	4.04473e+07	1.08983e+07	0.269444	0.883339	0.977195	65	0.937698
Sedoheptulose7P	4.70128e+06	4.0221e+06	6.55055e+06	4.98653e+06	5.06512e+06	1.06972e+06	0.211195	0.940005	1.0101	66	0.974569
Oxoproline	4.6857e+07	4.56955e+07	4.37333e+07	5.04531e+07	4.66847e+07	2.8237e+06	0.0604845	0.946321	0.997232	67	0.974569
Lysine	9.91617e+06	1.10822e+07	9.26499e+06	9.4314e+06	9.92369e+06	820256	0.0826564	0.970272	1.00319	68	0.984541
											1

## Sheet: QC
	QC1	QC2	QC3	QC4	QC5	QC6	QC7	QC8	mean	std	COV
Tryptophan	6.1645e+06	3.65322e+06	3.24542e+06	5.74068e+06	6.06779e+06	5.66344e+06	5.73713e+06	6.12514e+06	5.29967e+06	1.16302e+06	0.219451
Leucine	2.19868e+07	2.37149e+07	2.32051e+07	2.36193e+07	2.56061e+07	2.4092e+07	2.60248e+07	2.51273e+07	2.4172e+07	1.34337e+06	0.0555755
Isoleucine	1.74292e+07	1.72862e+07	1.83704e+07	1.84843e+07	1.94924e+07	1.93714e+07	1.9528e+07	1.99568e+07	1.87399e+07	1.00713e+06	0.0537429
Phenylalanine	2.38212e+07	2.38635e+07	2.50507e+07	2.62558e+07	2.49032e+07	2.53669e+07	2.5835e+07	2.6133e+07	2.51537e+07	940880	0.0374053
Methionine	1.95022e+06	1.87929e+06	1.83544e+06	1.71375e+06	1.81671e+06	1.81015e+06	1.84381e+06	1.92354e+06	1.84662e+06	73415.4	0.0397567
Valine	1.67235e+07	1.70031e+07	1.77887e+07	1.82633e+07	1.81202e+07	1.86229e+07	1.96166e+07	1.92464e+07	1.81731e+07	1.00477e+06	0.0552889
Glutamine	3.49655e+07	3.55784e+07	3.60951e+07	3.30084e+07	3.50658e+07	3.42562e+07	3.39925e+07	3.47056e+07	3.47084e+07	962190	0.0277221
Serine	667605	708747	681286	708717	765992	701326	798021	779033	726341	48125.5	0.0662574
Histidine	1.50314e+06	1.68174e+06	1.74298e+06	1.73493e+06	1.80815e+06	1.99329e+06	2.36518e+06	2.27757e+06	1.88837e+06	300488	0.159125
Lysine	9.57561e+06	8.82158e+06	9.29222e+06	7.99962e+06	8.17301e+06	9.91954e+06	9.16275e+06	9.19973e+06	9.01801e+06	659284	0.0731075
Arginine	3.2972e+06	3.19431e+06	2.84444e+06	2.92078e+06	3.1776e+06	3.26863e+06	3.17078e+06	3.2991e+06	3.14661e+06	171940	0.0546429
Tyrosine	2.22624e+06	2.41964e+06	2.23123e+06	2.03782e+06	2.33703e+06	2.22495e+06	2.24808e+06	2.23227e+06	2.24466e+06	108894	0.0485124
Asparagine	2.80214e+06	2.98315e+06	2.83749e+06	3.00868e+06	3.01605e+06	3.00703e+06	3.18386e+06	3.17254e+06	3.00137e+06	136162	0.0453668
Proline	6.29382e+06	6.52476e+06	6.71846e+06	6.64764e+06	7.3019e+06	7.09279e+06	7.17047e+06	7.09591e+06	6.85572e+06	358457	0.0522859
Alanine	6.81324e+06	7.33928e+06	7.43434e+06	7.53597e+06	9.66158e+06	8.72556e+06	8.91227e+06	9.46823e+06	8.23631e+06	1.0829e+06	0.131479
Aspartic_acid	8.61964e+06	9.91282e+06	8.75501e+06	8.2177e+06	7.71067e+06	9.12805e+06	9.15804e+06	1.16639e+07	9.14573e+06	1.21186e+06	0.132505
Glutamic_acid	4.49889e+08	4.72471e+08	4.61563e+08	3.03807e+08	3.75533e+08	3.2623e+08	3.94004e+08	4.88964e+08	4.09058e+08	6.9815e+07	0.170673
N-acetyl-glutamate	2.73003e+07	2.8444e+07	2.81561e+07	3.81085e+07	2.93988e+07	3.12501e+07	3.88635e+07	4.45719e+07	3.32617e+07	6.39841e+06	0.192366
Citrulline	213880	212457	205592	210179	235309	230841	234509	217553	220040	11752.1	0.053409
Ornithine	321091	243721	227100	253491	241073	321421	225668	290382	265493	39844.4	0.150077
Oxoproline	5.17876e+07	5.90122e+07	4.84038e+07	4.61866e+07	4.82154e+07	5.2687e+07	5.34605e+07	5.43681e+07	5.17651e+07	4.10643e+06	0.0793281
Pantothenate	2.14896e+07	2.22678e+07	2.13557e+07	2.15282e+07	2.23518e+07	2.20038e+07	2.21157e+07	2.18489e+07	2.18702e+07	377021	0.017239
Adenine	3.39888e+07	3.36491e+07	3.42915e+07	3.42226e+07	3.37956e+07	3.51656e+07	3.58327e+07	3.61082e+07	3.46317e+07	946297	0.0273246
Uracil	6.31652e+08	6.39703e+08	6.39337e+08	6.23507e+08	6.18897e+08	6.35207e+08	6.46183e+08	6.29108e+08	6.32949e+08	9.02161e+06	0.0142533
Adenosine	1.13329e+06	1.25943e+06	1.39627e+06	1.31735e+06	1.37829e+06	1.53664e+06	1.54991e+06	1.49067e+06	1.38273e+06	144017	0.104154
Thymine	3.79081e+07	3.80335e+07	3.67929e+07	3.97748e+07	3.65885e+07	4.15278e+07	3.97586e+07	4.0925e+07	3.89136e+07	1.85258e+06	0.0476075
Hypoxanthine	4.10852e+08	4.12921e+08	4.09146e+08	4.14685e+08	4.0982e+08	4.28145e+08	4.33261e+08	4.17447e+08	4.17035e+08	8.95922e+06	0.0214832
Guanine	4.5002e+07	4.43558e+07	4.43185e+07	4.72495e+07	4.55318e+07	4.61736e+07	4.67243e+07	4.72364e+07	4.5824e+07	1.20374e+06	0.0262688
Uridine	3.96123e+07	4.01589e+07	3.99036e+07	4.08868e+07	4.05197e+07	4.24061e+07	4.3125e+07	4.24745e+07	4.11359e+07	1.34155e+06	0.0326126
Guanosine	1.70324e+06	1.69269e+06	1.69913e+06	1.70178e+06	1.65847e+06	1.73608e+06	1.7316e+06	1.82156e+06	1.71807e+06	48193.3	0.0280508
GMP	3.90852e+06	3.87698e+06	3.76196e+06	3.74367e+06	3.51026e+06	3.44278e+06	3.40159e+06	3.93804e+06	3.69797e+06	216595	0.0585713
AMP	9.92043e+07	1.1246e+08	1.01126e+08	8.64227e+07	8.96003e+07	1.16753e+08	1.18586e+08	1.26213e+08	1.06296e+08	1.43715e+07	0.135203
UMP	4.23402e+07	4.25804e+07	4.08847e+07	4.39468e+07	4.55565e+07	4.36554e+07	4.3396e+07	5.04591e+07	4.41024e+07	2.90368e+06	0.0658396
CMP	1.05678e+07	9.78562e+06	9.25147e+06	9.75178e+06	8.0068e+06	9.47632e+06	1.03041e+07	1.00427e+07	9.64831e+06	787592	0.0816301
UDP	5.83086e+06	6.31075e+06	5.77382e+06	6.40201e+06	6.0339e+06	5.71647e+06	6.26229e+06	6.40791e+06	6.09225e+06	289481	0.0475163
ADP	1.22624e+07	1.22671e+07	1.20535e+07	1.14317e+07	1.07838e+07	1.15425e+07	9.94973e+06	1.1488e+07	1.14723e+07	792179	0.0690512
CDP	1.32001e+06	1.35068e+06	1.47435e+06	1.31581e+06	1.47814e+06	1.60208e+06	1.454e+06	1.55948e+06	1.44432e+06	107587	0.0744897
UTP	1.67085e+06	1.94634e+06	1.75532e+06	1.70893e+06	1.78504e+06	1.70517e+06	1.76016e+06	1.66929e+06	1.75014e+06	89750.1	0.0512817
ATP	5.01671e+06	4.74039e+06	4.58401e+06	4.18929e+06	4.30289e+06	4.71047e+06	4.38348e+06	4.51666e+06	4.55549e+06	267460	0.0587116
GDP	920376	989739	997316	928804	1.0348e+06	992636	1.00289e+06	960275	978354	38959.2	0.0398212
CTP	659616	810346	700835	642214	659483	613560	668894	686842	680224	58885.3	0.0865676
NADH	2.26247e+07	2.8075e+07	2.227e+07	2.03759e+07	1.89939e+07	3.00267e+07	2.93008e+07	3.12073e+07	2.53593e+07	4.79983e+06	0.189273
GSH	3.69995e+08	4.33252e+08	3.86767e+08	3.57536e+08	3.79695e+08	4.73872e+08	4.77384e+08	5.1164e+08	4.23768e+08	5.82926e+07	0.137558
GSSG	1.94824e+07	2.10652e+07	2.08518e+07	2.21874e+07	2.3356e+07	2.40037e+07	2.46883e+07	2.53458e+07	2.26226e+07	2.06121e+06	0.0911129
UDPglucose	2.48107e+07	1.88318e+07	2.22309e+07	2.88644e+07	2.30918e+07	2.93468e+07	2.40394e+07	1.99125e+07	2.3891e+07	3.78318e+06	0.158352
Mannitol	5.21705e+07	5.99636e+07	4.65114e+07	4.31471e+07	4.22405e+07	4.3746e+07	4.22383e+07	4.24747e+07	4.65615e+07	6.37772e+06	0.136974
Glucose	2.85011e+06	2.84086e+06	3.07397e+06	3.26535e+06	3.22595e+06	3.09318e+06	3.28046e+06	3.05604e+06	3.08574e+06	171713	0.0556471
Mannitol1P	3.83655e+07	3.48954e+07	3.36132e+07	3.31682e+07	2.96112e+07	3.44174e+07	3.57049e+07	3.38222e+07	3.41997e+07	2.47143e+06	0.0722646
Glucose-6P	7.82765e+06	7.66788e+06	6.70167e+06	7.25368e+06	8.11365e+06	7.881e+06	8.20949e+06	7.88321e+06	7.69228e+06	494212	0.0642478
Fructose-6P	2.7545e+06	2.95471e+06	2.53127e+06	2.81507e+06	2.4524e+06	2.51357e+06	2.56238e+06	2.86626e+06	2.68127e+06	188753	0.0703969
Pyruvate	2.22641e+07	2.23341e+07	2.24556e+07	2.26051e+07	2.254e+07	2.48569e+07	2.4015e+07	2.34348e+07	2.30632e+07	947503	0.0410829
Phosphoenolpyruvate	2.67815e+07	2.27158e+07	2.63986e+07	2.41931e+07	2.21005e+07	2.56385e+07	2.3855e+07	2.30902e+07	2.43466e+07	1.74669e+06	0.0717424
Lactate	2.71942e+08	2.78552e+08	2.82257e+08	2.82538e+08	2.86512e+08	2.93854e+08	3.01594e+08	3.02477e+08	2.87466e+08	1.09449e+07	0.0380737
Ribose5P	6.16732e+06	5.90524e+06	5.52031e+06	6.15896e+06	6.15327e+06	6.94573e+06	6.47545e+06	6.32346e+06	6.20622e+06	414165	0.0667338
Sedoheptulose7P	4.6323e+06	4.55151e+06	5.01264e+06	4.61425e+06	5.19009e+06	5.34786e+06	4.76255e+06	5.22674e+06	4.91724e+06	315200	0.064101
Glycerol-3-phosphate	9.39022e+06	9.77472e+06	8.04134e+06	7.37322e+06	9.52684e+06	1.00872e+07	1.19093e+07	9.5742e+06	9.45963e+06	1.35652e+06	0.143401
Dihydroxyacetonephosphate	1.89869e+06	1.64918e+06	1.5935e+06	1.28797e+06	1.78251e+06	1.58185e+06	1.67703e+06	1.68202e+06	1.64409e+06	177196	0.107777
cis-Aconitate	1.46488e+07	1.45223e+07	1.56099e+07	1.70198e+07	1.83706e+07	1.67467e+07	1.99787e+07	1.34797e+07	1.62971e+07	2.16646e+06	0.132935
Erythrose4P	29698.7	20216	20433.4	41098.6	19956.1	39893.7	37629.1	46478.6	31925.5	10752.9	0.336811
Citrate	3.18734e+07	4.94712e+07	5.36008e+07	5.93817e+07	7.02379e+07	8.24824e+07	8.83641e+07	9.43115e+07	6.62154e+07	2.14686e+07	0.324225
alpha-Ketoglutarate	4.88302e+07	4.29639e+07	4.92443e+07	4.63987e+07	6.31987e+07	4.43382e+07	5.07136e+07	4.69966e+07	4.90855e+07	6.2509e+06	0.127347
Succinate	1.82955e+08	1.54813e+08	1.9088e+08	1.63934e+08	1.99796e+08	1.79843e+08	2.27235e+08	2.10067e+08	1.8869e+08	2.37323e+07	0.125774
Malate	5.4814e+08	5.99121e+08	6.73975e+08	6.37473e+08	6.65109e+08	6.36875e+08	6.65369e+08	6.24017e+08	6.3126e+08	4.17443e+07	0.0661286
Fumarate	1.19743e+07	1.42898e+07	2.43812e+07	2.14692e+07	1.14079e+07	1.71427e+07	1.64139e+07	1.54297e+07	1.65636e+07	4.46634e+06	0.269648
Phosphoglycerate	5.89109e+07	6.20658e+07	6.60167e+07	6.58989e+07	6.55135e+07	7.49068e+07	7.20791e+07	7.44972e+07	6.74861e+07	5.81623e+06	0.0861841
D-alanyl-D-alanine	7.99452e+06	7.78912e+06	8.13313e+06	8.14209e+06	8.20312e+06	8.70035e+06	8.40767e+06	8.31076e+06	8.2101e+06	273552	0.0333189
UDPNacetylglucosamine	8.49024e+06	9.14298e+06	9.57655e+06	7.79918e+06	9.24048e+06	8.88363e+06	9.74627e+06	9.41401e+06	9.03667e+06	637362	0.0705306

## Sheet: wt_glu_internal_standards
	Repl 1	Repl 2	Repl 3	Repl 4	mean	std	COV
Phenylalanine_IS	4.24731e+09	4.22041e+09	4.01995e+09	4.38062e+09	4.21707e+09	1.48917e+08	0.0353128
Leucine_IS	9.68662e+08	9.61839e+08	9.58032e+08	1.00727e+09	9.73951e+08	2.26453e+07	0.0232509
Isoleucine_IS	8.68634e+08	8.44415e+08	8.50684e+08	9.14295e+08	8.69507e+08	3.15734e+07	0.0363118
Methionine_IS	6.67429e+08	6.68685e+08	6.61529e+08	6.88461e+08	6.71526e+08	1.17134e+07	0.017443
Valine_IS	4.42666e+08	4.2637e+08	4.43108e+08	4.62738e+08	4.43721e+08	1.48793e+07	0.0335329
Proline_IS	8.15603e+07	7.74903e+07	7.70874e+07	8.30013e+07	7.97848e+07	2.9461e+06	0.0369256
Tyrosine_IS	4.17568e+08	3.74573e+08	3.90349e+08	4.09321e+08	3.97953e+08	1.93081e+07	0.0485186
Alanine_IS	1.35377e+08	1.25144e+08	1.39313e+08	1.40419e+08	1.35063e+08	6.95761e+06	0.0515137
Threonine_IS	2.38004e+08	2.38127e+08	2.40575e+08	2.41964e+08	2.39668e+08	1.93513e+06	0.00807422
Glycine_IS	9.16851e+07	9.66149e+07	9.4608e+07	1.02874e+08	9.64454e+07	4.73943e+06	0.0491411
Serine_IS	2.24821e+08	2.16673e+08	2.1685e+08	2.18303e+08	2.19162e+08	3.84277e+06	0.0175339
Glutamic_acid_IS	2.21288e+08	2.78092e+08	1.83642e+08	2.3941e+08	2.30608e+08	3.92634e+07	0.17026
Aspartic_acid_IS	2.26019e+08	2.72655e+08	1.7238e+08	1.97582e+08	2.17159e+08	4.29989e+07	0.198007
Cystine_IS	2.71837e+07	2.15588e+07	2.98647e+07	2.90434e+07	2.69126e+07	3.7413e+06	0.139017
ArginineHCl_IS	1.62267e+06	1.61111e+06	1.61572e+06	1.63021e+06	1.61993e+06	8337.85	0.00514705

## Sheet: wt_mtl_internal_standards
	Repl 1	Repl 2	Repl 3	Repl 4	mean	std	COV
Phenylalanine_IS	4.12561e+09	4.11479e+09	4.23004e+09	4.20683e+09	4.16932e+09	5.76742e+07	0.013833
Leucine_IS	9.43944e+08	9.07763e+08	9.76663e+08	9.79494e+08	9.51966e+08	3.35957e+07	0.0352909
Isoleucine_IS	8.25904e+08	8.04457e+08	8.73673e+08	8.59538e+08	8.40893e+08	3.14874e+07	0.0374452
Methionine_IS	6.51603e+08	6.29828e+08	6.95124e+08	6.69088e+08	6.61411e+08	2.76234e+07	0.0417644
Valine_IS	4.12949e+08	4.20081e+08	4.46731e+08	4.3646e+08	4.29055e+08	1.53536e+07	0.0357847
Proline_IS	7.61853e+07	7.49087e+07	7.89118e+07	7.79186e+07	7.69811e+07	1.78276e+06	0.0231584
Tyrosine_IS	3.82411e+08	3.58745e+08	3.81359e+08	3.77743e+08	3.75065e+08	1.10617e+07	0.0294929
Alanine_IS	1.17389e+08	1.20885e+08	1.26169e+08	1.28875e+08	1.2333e+08	5.16664e+06	0.041893
Threonine_IS	2.36062e+08	2.38148e+08	2.42539e+08	2.31293e+08	2.37011e+08	4.67051e+06	0.0197059
Glycine_IS	8.55582e+07	8.66363e+07	9.14483e+07	9.44194e+07	8.95156e+07	4.15265e+06	0.0463902
Serine_IS	2.11101e+08	2.06937e+08	2.10877e+08	2.18149e+08	2.11766e+08	4.66507e+06	0.0220294
Glutamic_acid_IS	1.94317e+08	1.56294e+08	2.17141e+08	1.88148e+08	1.88975e+08	2.51037e+07	0.132841
Aspartic_acid_IS	2.06364e+08	2.30106e+08	2.23321e+08	1.74854e+08	2.08661e+08	2.46506e+07	0.118137
Cystine_IS	2.76238e+07	3.09362e+07	2.59766e+07	6.34156e+07	3.6988e+07	1.77387e+07	0.479579
ArginineHCl_IS	1.57135e+06	1.88766e+06	1.66277e+06	1.64649e+06	1.69207e+06	136341	0.0805763

## Sheet: QC_internal_standards
	QC1	QC2	QC3	QC4	QC5	QC6	QC7	QC8	mean	std	COV
Phenylalanine_IS	4.1513e+09	4.13603e+09	4.18834e+09	4.48818e+09	4.25344e+09	4.31775e+09	4.42281e+09	4.39278e+09	4.29383e+09	1.32419e+08	0.0308395
Leucine_IS	9.30611e+08	9.52018e+08	9.29682e+08	9.87293e+08	1.00578e+09	1.00162e+09	1.01756e+09	1.01483e+09	9.79925e+08	3.69623e+07	0.0377195
Isoleucine_IS	7.55972e+08	8.00196e+08	8.06745e+08	8.29612e+08	8.96276e+08	8.67037e+08	9.16162e+08	9.15552e+08	8.48444e+08	5.9396e+07	0.0700058
Methionine_IS	6.47782e+08	6.50992e+08	6.48716e+08	6.53896e+08	6.74885e+08	6.7213e+08	6.87285e+08	7.0586e+08	6.67693e+08	2.11721e+07	0.0317093
Valine_IS	4.05771e+08	4.15905e+08	4.31356e+08	4.32939e+08	4.3936e+08	4.51321e+08	4.59584e+08	4.60361e+08	4.37075e+08	1.97665e+07	0.0452247
Proline_IS	7.50618e+07	8.02015e+07	7.81561e+07	7.74682e+07	8.18607e+07	7.91857e+07	8.2781e+07	8.09366e+07	7.94564e+07	2.52443e+06	0.0317712
Tyrosine_IS	4.17412e+08	4.53531e+08	4.13125e+08	3.82059e+08	4.00534e+08	4.12656e+08	4.09167e+08	4.05261e+08	4.11718e+08	2.01303e+07	0.0488935
Alanine_IS	1.00999e+08	1.05894e+08	1.0768e+08	1.22803e+08	1.31723e+08	1.27792e+08	1.32387e+08	1.40248e+08	1.21191e+08	1.44907e+07	0.11957
Threonine_IS	2.47031e+08	2.46222e+08	2.50342e+08	2.46906e+08	2.43455e+08	2.45252e+08	2.38829e+08	2.34273e+08	2.44039e+08	5.15461e+06	0.0211221
Glycine_IS	8.06057e+07	8.56767e+07	8.5379e+07	8.58177e+07	8.95042e+07	9.54644e+07	1.02377e+08	1.0791e+08	9.15919e+07	9.48369e+06	0.103543
Serine_IS	1.89919e+08	2.0391e+08	1.99163e+08	2.17975e+08	2.15567e+08	2.1754e+08	2.26836e+08	2.29961e+08	2.12609e+08	1.38186e+07	0.0649953
Glutamic_acid_IS	2.24909e+08	2.36967e+08	2.34178e+08	1.56499e+08	1.87763e+08	1.67403e+08	2.04419e+08	2.57697e+08	2.08729e+08	3.58543e+07	0.171774
Aspartic_acid_IS	2.27025e+08	2.62617e+08	2.33026e+08	2.14376e+08	2.04535e+08	2.34868e+08	2.48242e+08	3.03686e+08	2.41047e+08	3.11317e+07	0.129152
Cystine_IS	2.9957e+07	2.70011e+07	2.7673e+07	2.70692e+07	2.50172e+07	2.67249e+07	2.49991e+07	3.05745e+07	2.7377e+07	2.03022e+06	0.074158
ArginineHCl_IS	1.73108e+06	1.57129e+06	1.42314e+06	1.49226e+06	1.76036e+06	1.91635e+06	1.44988e+06	1.94147e+06	1.66073e+06	205747	0.123889
