# Supplementary material for: A pathogen-specific isotope tracing approach reveals metabolic activities and fluxes of intracellular Salmonella
Source: PLoS Biol. 2023 Aug 18;21(8):e3002198. doi: 10.1371/journal.pbio.3002198 (PMC10468081; doi:10.1371/journal.pbio.3002198)
Supplement: S3 Data — (XLS) [file pbio.3002198.s015.xls]

## Sheet: Info
Repl 1-6	Quantified peak areas (a.u.) of metabolites from 6 different replicates
mean	mean peak area (a.u.) over the 6 replicates
std	standard deviation over the 6 replicates
COV	coefficient of variation
p-value	p-values are from two-sample t-test comparing no mannitol versus mannitol medium
fold change	calculated as the mean peak area of mannitol devided by no mannitol for each metabolite
rank	the p-value rank
q-value	the p-value adjusted for multiple testing
QC 1-8	pooled quality control samples

## Sheet: RAW no mtl
Metabolites	Repl 1	Repl 2	Repl 3	Repl 4	Repl 5	Repl 6	mean	std	COV	p-value	fold change	rank	q-value
Mannitol	0	0	0	5.0089e+06	0	0	834817	2.04488e+06	2.44949	7.75296e-12	2129.7	1	5.34955e-10
Mannitol1P	231980	243859	235788	254262	291187	281267	256390	24541.9	0.0957209	1.62585e-09	25.6891	2	5.60919e-08
Itaconate	9.20647e+07	9.29565e+07	8.78733e+07	8.1132e+07	8.48167e+07	8.64071e+07	8.75417e+07	4.46509e+06	0.0510053	0.000544241	1.14288	3	0.0103277
Fructose-6P	1.7948e+06	1.82196e+06	1.6402e+06	1.90077e+06	1.95005e+06	2.04287e+06	1.85844e+06	139434	0.0750273	0.000598704	0.818394	4	0.0103277
Oxoproline	7.85075e+08	6.73769e+08	6.86892e+08	5.68564e+08	5.55067e+08	5.63965e+08	6.38889e+08	9.21703e+07	0.144267	0.00592438	0.71733	5	0.0817564
Glucose	1.79433e+07	2.56683e+07	2.13139e+07	2.33014e+07	1.80983e+07	1.95841e+07	2.09849e+07	3.06447e+06	0.146032	0.0148668	0.738315	6	0.170969
GDP	140594	188439	155692	144347	210973	213359	175567	32985.8	0.187881	0.0202391	1.26901	7	0.197908
Glutamine	5.71266e+08	5.8575e+08	5.56837e+08	5.09631e+08	5.17526e+08	5.51168e+08	5.48697e+08	2.9841e+07	0.0543852	0.0229459	1.07279	8	0.197908
UMP	2.13366e+06	1.91884e+06	1.85709e+06	1.44205e+06	1.80484e+06	1.93433e+06	1.84847e+06	228389	0.123556	0.0270306	1.17785	9	0.207235
Phosphoenolpyruvate	127050	158790	120957	160221	116265	128452	135289	19265.8	0.142405	0.035949	0.787094	10	0.248048
Serine	8.31117e+07	9.34233e+07	8.38704e+07	8.35146e+07	8.26248e+07	8.41622e+07	8.51178e+07	4.10515e+06	0.048229	0.0419425	1.05936	11	0.263094
CDP	322829	415530	323438	244632	410228	356545	345534	63860.7	0.184818	0.0465179	1.31955	12	0.267478
Fumarate	4.41154e+07	4.71209e+07	4.15659e+07	3.94349e+07	4.40895e+07	4.50672e+07	4.35656e+07	2.70309e+06	0.0620463	0.072269	1.06617	13	0.380344
Iminoacetate	632050	572351	735759	646077	613898	616951	636181	54720.2	0.0860136	0.0807339	1.17533	14	0.380344
Malate	1.42165e+09	1.50703e+09	1.37764e+09	1.34972e+09	1.49695e+09	1.52419e+09	1.4462e+09	7.34444e+07	0.0507845	0.0876591	1.05765	15	0.380344
UTP	3.36149e+06	5.3169e+06	4.24782e+06	2.30576e+06	4.94648e+06	4.83707e+06	4.16925e+06	1.14003e+06	0.273439	0.0881956	1.25879	16	0.380344
Alanine	5.03462e+07	4.77406e+07	4.55709e+07	3.33894e+07	4.14696e+07	4.29564e+07	4.35788e+07	5.9287e+06	0.136045	0.110102	1.11628	17	0.427003
GMP	633005	572681	553391	425846	548296	636936	561692	76903.2	0.136913	0.111392	1.11535	18	0.427003
Deoxyinosine	12330.1	13044	0	10863	21652.6	6777.05	10777.8	7183.06	0.666468	0.119248	2.33786	19	0.433059
Adenosine	75744.9	69164.4	228644	332507	346638	327768	230078	129101	0.561118	0.127336	1.40312	20	0.43931
AMP	4.3653e+06	4.58016e+06	3.94148e+06	3.25533e+06	4.20846e+06	4.34161e+06	4.11539e+06	470800	0.1144	0.149084	1.0984	21	0.489846
UDPNacetylglucosamine	1.27349e+08	1.35426e+08	1.19245e+08	3.59875e+07	4.42345e+07	5.38961e+07	8.60231e+07	4.59003e+07	0.533581	0.159661	1.68141	22	0.491653
alpha-Ketoglutarate	9.51483e+07	9.51437e+07	8.86521e+07	6.90271e+07	8.31742e+07	8.60494e+07	8.61991e+07	9.69702e+06	0.112496	0.163884	0.922426	23	0.491653
Uridine	2.00327e+06	2.11794e+06	2.06102e+06	1.53715e+06	1.67837e+06	1.85662e+06	1.87573e+06	229442	0.122321	0.187484	1.09598	24	0.539017
Glycerol-3-phosphate	1.64265e+07	1.64655e+07	1.50167e+07	1.13569e+07	1.32906e+07	1.41185e+07	1.44458e+07	1.96526e+06	0.136044	0.206847	1.08498	25	0.570898
Taurine	2.91712e+07	2.88573e+07	2.7476e+07	2.37592e+07	2.58941e+07	2.80672e+07	2.72042e+07	2.04965e+06	0.0753431	0.27735	0.959661	26	0.736045
ADP	1.46725e+07	1.73563e+07	1.3064e+07	7.75508e+06	1.05236e+07	1.21821e+07	1.25923e+07	3.31938e+06	0.263605	0.303161	1.15908	27	0.756719
Lactate	1.30228e+09	1.13317e+09	1.11468e+09	1.01247e+09	1.03736e+09	1.09327e+09	1.11554e+09	1.02387e+08	0.0917829	0.31731	1.05612	28	0.756719
Methionine	3.47158e+07	3.49185e+07	3.40377e+07	2.93729e+07	2.96326e+07	3.12983e+07	3.23293e+07	2.54534e+06	0.0787316	0.32072	1.04049	29	0.756719
Aspartic_acid	1.91091e+08	1.92887e+08	1.75659e+08	1.66453e+08	1.81532e+08	1.8575e+08	1.82229e+08	9.97056e+06	0.0547145	0.329008	1.03379	30	0.756719
Tyrosine	4.54157e+07	4.53138e+07	4.0904e+07	3.88431e+07	3.78054e+07	3.95846e+07	4.13111e+07	3.29838e+06	0.0798425	0.387411	0.964319	31	0.862302
Gluconate	1.15053e+07	1.20257e+07	1.08402e+07	9.4527e+06	1.16147e+07	1.21748e+07	1.12689e+07	1.00512e+06	0.0891937	0.3929	1.05108	32	0.847191
Glucose-6P	1.62632e+06	1.80527e+06	1.63667e+06	2.25181e+06	2.32924e+06	2.20373e+06	1.97551e+06	322266	0.163131	0.422099	1.06696	33	0.857754
Tryptophan	2.08771e+07	2.21777e+07	2.00383e+07	1.97991e+07	1.92691e+07	1.98563e+07	2.03363e+07	1.04211e+06	0.0512441	0.422661	1.03031	34	0.857754
Dihydroxyacetonephosphate	392044	567548	514279	654549	419453	327069	479157	121732	0.254053	0.438111	0.868579	35	0.863704
Pantothenate	5.28971e+08	5.5958e+08	5.15679e+08	4.42489e+08	4.64212e+08	4.79952e+08	4.98481e+08	4.38437e+07	0.0879546	0.471842	1.03077	36	0.865221
ATP	1.28476e+07	1.98106e+07	1.26649e+07	9.60505e+06	2.14124e+07	2.0591e+07	1.61553e+07	5.03396e+06	0.311599	0.473101	1.1178	37	0.865221
CTP	571609	987811	700141	623659	1.35514e+06	1.16178e+06	900024	318604	0.353995	0.483618	1.13406	38	0.865221
N-acetyl-glutamate	9.5143e+06	1.005e+07	9.2893e+06	7.10555e+06	9.7048e+06	9.97102e+06	9.27249e+06	1.09852e+06	0.118471	0.489038	1.04872	39	0.865221
Leucine	1.85723e+08	1.86363e+08	1.74154e+08	1.59742e+08	1.55989e+08	1.68936e+08	1.71818e+08	1.27675e+07	0.0743087	0.571037	1.02614	40	0.985039
Phenylalanine	3.34953e+08	3.43017e+08	3.13429e+08	2.97047e+08	2.86596e+08	3.1103e+08	3.14345e+08	2.1577e+07	0.0686411	0.625891	1.02053	41	0.996635
Isoleucine	1.51413e+08	1.53292e+08	1.42785e+08	1.3022e+08	1.25076e+08	1.32339e+08	1.39187e+08	1.17285e+07	0.0842638	0.634283	1.02245	42	0.996635
Ornithine	3.43666e+06	3.49929e+06	3.15127e+06	3.20923e+06	2.99497e+06	3.14961e+06	3.24017e+06	191279	0.0590335	0.654631	0.985077	43	0.996635
Pyridoxine	2.8722e+08	3.06549e+08	2.82951e+08	2.58703e+08	2.51233e+08	2.61859e+08	2.74753e+08	2.10269e+07	0.0765303	0.677531	0.983117	44	0.996635
Citrate	2.10125e+08	2.47862e+08	2.12699e+08	2.6623e+08	2.97314e+08	3.01069e+08	2.55883e+08	3.97199e+07	0.155227	0.681407	0.962093	45	0.996635
Proline	8.28548e+06	6.75046e+06	6.71032e+06	4.58634e+06	5.36964e+06	6.48701e+06	6.36488e+06	1.27478e+06	0.200284	0.681451	0.959335	46	0.996635
ThiamineP	3.7389e+06	3.34591e+06	3.39603e+06	3.03393e+06	3.16839e+06	3.37296e+06	3.34269e+06	239361	0.0716073	0.734704	1.01913	47	0.996635
Valine	8.90248e+07	8.63927e+07	8.5212e+07	7.1654e+07	6.98871e+07	7.66058e+07	7.97961e+07	8.15692e+06	0.102222	0.755812	1.01761	48	0.996635
Sedoheptulose7P	2.63939e+06	2.57833e+06	2.49212e+06	2.76499e+06	3.16315e+06	3.36131e+06	2.83322e+06	349650	0.123411	0.760893	0.978093	49	0.996635
NADH	7.02994e+07	6.99361e+07	6.35782e+07	4.72464e+07	5.39872e+07	5.85483e+07	6.05993e+07	9.12544e+06	0.150587	0.777697	0.978809	50	0.996635
Pyruvate	1.01925e+08	1.08362e+08	1.13389e+08	1.00435e+08	8.29092e+07	8.46673e+07	9.86145e+07	1.23995e+07	0.125737	0.804579	0.973195	51	0.996635
FolicAcid	502384	575170	453425	542159	482508	410153	494300	59642.9	0.120661	0.810698	1.02401	52	0.996635
Asparagine	3.44558e+06	3.19391e+06	3.12878e+06	2.61636e+06	2.92443e+06	3.06846e+06	3.06292e+06	278048	0.0907789	0.841429	1.01098	53	0.996635
Hypoxanthine	0	0	0	0	212119	0	35353.2	86597.3	2.44949	0.844312	1.33641	54	0.996635
GSH	1.22305e+09	1.29143e+09	1.19444e+09	7.96256e+08	9.446e+08	9.85215e+08	1.0725e+09	1.92743e+08	0.179714	0.849902	1.01797	55	0.996635
Riboflavin	2.27848e+06	2.07694e+06	1.92106e+06	1.92879e+06	1.6279e+06	1.61693e+06	1.90835e+06	256740	0.134535	0.850389	0.985566	56	0.996635
Histidine	6.39418e+07	6.07392e+07	5.49905e+07	5.43036e+07	5.28675e+07	5.81553e+07	5.74996e+07	4.25188e+06	0.0739463	0.861919	0.99243	57	0.996635
Cytidine	18796.2	27699.3	22258.9	11965.2	12803.7	23597	19520.1	6224.67	0.318886	0.868933	0.958893	58	0.996635
Sarcosine	4.33031e+06	4.86548e+06	4.97738e+06	4.27953e+06	4.02645e+06	4.34342e+06	4.47043e+06	369428	0.0826382	0.888465	1.00566	59	0.996635
Ribose5P	1.22758e+06	1.31053e+06	1.15828e+06	1.52065e+06	1.43083e+06	1.48899e+06	1.35614e+06	147002	0.108397	0.897145	0.992996	60	0.996635
GSSG	3.03308e+08	3.14798e+08	2.64675e+08	3.43195e+08	3.7466e+08	3.93228e+08	3.32311e+08	4.76347e+07	0.143344	0.911681	0.988849	61	0.996635
Arginine	4.54023e+07	4.58313e+07	4.16699e+07	4.11044e+07	3.95014e+07	4.09669e+07	4.24127e+07	2.58665e+06	0.0609875	0.918323	1.00345	62	0.996635
Lysine	4.4202e+07	4.07483e+07	3.89422e+07	3.66698e+07	3.39258e+07	3.73854e+07	3.86456e+07	3.55389e+06	0.0919611	0.924065	1.00499	63	0.996635
Glutamic_acid	8.37812e+08	8.49327e+08	7.80404e+08	6.89136e+08	7.60888e+08	7.93359e+08	7.85154e+08	5.79469e+07	0.0738032	0.949311	1.00256	64	0.996635
Succinate	4.27999e+07	4.48798e+07	4.11476e+07	4.00098e+07	4.0702e+07	4.20705e+07	4.19349e+07	1.74844e+06	0.0416942	0.956698	1.00117	65	0.996635
UDPglucose	1.08481e+08	1.20983e+08	1.08317e+08	3.86625e+07	4.5223e+07	5.68007e+07	7.97445e+07	3.67387e+07	0.460705	0.977274	1.00788	66	0.996635
Cysteine	301790	263623	367890	180237	134680	109007	226205	101403	0.448282	0.992134	1.00243	67	0.996635
UDP	5.69698e+06	6.88307e+06	6.24894e+06	2.19203e+06	3.03147e+06	3.42077e+06	4.57888e+06	1.93811e+06	0.423271	0.995163	0.998442	68	0.996635
Citrulline	19984.4	27051.9	26463.3	8905.57	11507.1	17965.8	18646.4	7481.5	0.401231	0.996635	0.999034	69	0.996635
													1

## Sheet: RAW mtl
Metabolites	Repl 1	Repl 2	Repl 3	Repl 4	Repl 5	Repl 6	mean	std	COV	p-value	fold change	rank	q-value
Mannitol	1.69655e+09	1.78902e+09	1.737e+09	2.0167e+09	1.74686e+09	1.68134e+09	1.77791e+09	1.23068e+08	0.0692203	7.75296e-12	2129.7	1	5.34955e-10
Mannitol1P	7.0142e+06	7.0647e+06	7.62242e+06	5.69956e+06	5.99475e+06	6.12302e+06	6.58644e+06	753179	0.114353	1.62585e-09	25.6891	2	5.60919e-08
Itaconate	9.80425e+07	9.51096e+07	1.03799e+08	9.89994e+07	1.06422e+08	9.79266e+07	1.0005e+08	4.21225e+06	0.0421015	0.000544241	1.14288	3	0.0103277
Fructose-6P	1.45122e+06	1.46185e+06	1.63909e+06	1.40839e+06	1.60489e+06	1.5602e+06	1.52094e+06	93347.2	0.0613747	0.000598704	0.818394	4	0.0103277
Oxoproline	4.24821e+08	4.50075e+08	3.41504e+08	5.74166e+08	5.47307e+08	4.11893e+08	4.58294e+08	8.75564e+07	0.191048	0.00592438	0.71733	5	0.0817564
Glucose	1.45732e+07	1.20628e+07	1.13273e+07	1.95229e+07	1.68262e+07	1.86482e+07	1.54934e+07	3.40406e+06	0.219709	0.0148668	0.738315	6	0.170969
GDP	244391	229047	234075	193935	248053	187283	222797	25941.1	0.116434	0.0202391	1.26901	7	0.197908
Glutamine	5.84628e+08	5.62274e+08	6.00277e+08	5.92837e+08	6.20625e+08	5.7118e+08	5.88637e+08	2.09388e+07	0.0355717	0.0229459	1.07279	8	0.197908
UMP	1.83762e+06	2.15025e+06	2.30662e+06	2.15948e+06	2.47438e+06	2.135e+06	2.17722e+06	211282	0.097042	0.0270306	1.17785	9	0.207235
Phosphoenolpyruvate	130304	75054.4	92546.2	112943	98497.8	129566	106485	21853	0.205221	0.035949	0.787094	10	0.248048
Serine	8.92267e+07	8.61074e+07	8.93067e+07	8.95741e+07	9.63388e+07	9.04699e+07	9.01706e+07	3.36566e+06	0.0373255	0.0419425	1.05936	11	0.263094
CDP	417434	479599	485245	381161	627957	344300	455949	100545	0.220518	0.0465179	1.31955	12	0.267478
Fumarate	4.70515e+07	4.72087e+07	4.95434e+07	4.52579e+07	4.6807e+07	4.28215e+07	4.64483e+07	2.24592e+06	0.048353	0.072269	1.06617	13	0.380344
Iminoacetate	872028	630780	902955	735374	574435	770761	747722	129566	0.17328	0.0807339	1.17533	14	0.380344
Malate	1.57026e+09	1.54338e+09	1.65491e+09	1.42671e+09	1.49928e+09	1.48287e+09	1.52957e+09	7.90374e+07	0.051673	0.0876591	1.05765	15	0.380344
UTP	5.94052e+06	3.77047e+06	5.08027e+06	5.14645e+06	5.8985e+06	5.65312e+06	5.24822e+06	810973	0.154523	0.0881956	1.25879	16	0.380344
Alanine	4.62775e+07	5.05802e+07	5.37822e+07	5.05781e+07	4.79164e+07	4.27421e+07	4.86461e+07	3.86918e+06	0.0795374	0.110102	1.11628	17	0.427003
GMP	543184	612405	685410	623379	658620	635914	626485	48457.4	0.0773481	0.111392	1.11535	18	0.427003
Deoxyinosine	24223.3	11690.9	31198.3	60455.9	17705.7	5907.56	25196.9	19446.2	0.771768	0.119248	2.33786	19	0.433059
Adenosine	347880	362246	277982	374740	270352	303757	322826	44731.9	0.138563	0.127336	1.40312	20	0.43931
AMP	4.29936e+06	4.81635e+06	4.8935e+06	4.01319e+06	4.98041e+06	4.11936e+06	4.52036e+06	425522	0.0941345	0.149084	1.0984	21	0.489846
UDPNacetylglucosamine	6.23616e+07	6.33892e+07	8.6497e+07	2.0527e+08	2.44249e+08	2.06072e+08	1.4464e+08	8.26122e+07	0.571158	0.159661	1.68141	22	0.491653
alpha-Ketoglutarate	7.11387e+07	7.77783e+07	8.24409e+07	8.30793e+07	8.47189e+07	7.79181e+07	7.95124e+07	4.98145e+06	0.0626501	0.163884	0.922426	23	0.491653
Uridine	1.83498e+06	1.87442e+06	2.19696e+06	2.31009e+06	2.22683e+06	1.89134e+06	2.05577e+06	210973	0.102625	0.187484	1.09598	24	0.539017
Glycerol-3-phosphate	1.47222e+07	1.43871e+07	1.59892e+07	1.6674e+07	1.69762e+07	1.52916e+07	1.56734e+07	1.04914e+06	0.0669375	0.206847	1.08498	25	0.570898
Taurine	2.49247e+07	2.61835e+07	2.68211e+07	2.6995e+07	2.71887e+07	2.45277e+07	2.61068e+07	1.1284e+06	0.0432223	0.27735	0.959661	26	0.736045
ADP	1.15213e+07	1.17304e+07	1.45666e+07	1.49302e+07	2.00031e+07	1.48208e+07	1.45954e+07	3.06806e+06	0.210207	0.303161	1.15908	27	0.756719
Lactate	1.21832e+09	1.17373e+09	1.17033e+09	1.32111e+09	1.18482e+09	1.00056e+09	1.17814e+09	1.0365e+08	0.087977	0.31731	1.05612	28	0.756719
Methionine	3.28132e+07	3.27544e+07	3.35205e+07	3.58471e+07	3.54809e+07	3.14137e+07	3.36383e+07	1.71457e+06	0.0509709	0.32072	1.04049	29	0.756719
Aspartic_acid	1.84386e+08	1.91119e+08	2.02898e+08	1.78628e+08	1.97772e+08	1.75513e+08	1.88386e+08	1.0799e+07	0.057324	0.329008	1.03379	30	0.756719
Tyrosine	3.99353e+07	3.93222e+07	3.79743e+07	4.28279e+07	4.19792e+07	3.69836e+07	3.98371e+07	2.25483e+06	0.0566012	0.387411	0.964319	31	0.847191
Gluconate	1.16143e+07	1.22146e+07	1.39584e+07	1.07675e+07	1.19286e+07	1.05836e+07	1.18445e+07	1.21781e+06	0.102816	0.3929	1.05108	32	0.847191
Glucose-6P	2.26816e+06	2.30005e+06	2.05224e+06	1.70915e+06	2.15318e+06	2.16395e+06	2.10779e+06	214427	0.101731	0.422099	1.06696	33	0.857754
Tryptophan	2.08442e+07	2.01036e+07	2.02364e+07	2.39156e+07	2.04049e+07	2.02109e+07	2.09526e+07	1.4748e+06	0.0703872	0.422661	1.03031	34	0.857754
Dihydroxyacetonephosphate	378987	274771	273524	491307	415506	663020	416186	147177	0.353632	0.438111	0.868579	35	0.863704
Pantothenate	4.98307e+08	5.149e+08	5.0282e+08	5.20857e+08	5.57878e+08	4.8815e+08	5.13819e+08	2.45453e+07	0.0477704	0.471842	1.03077	36	0.865221
ATP	2.46213e+07	1.53034e+07	2.00615e+07	1.52466e+07	1.74766e+07	1.56405e+07	1.80583e+07	3.70849e+06	0.205362	0.473101	1.1178	37	0.865221
CTP	1.49159e+06	908569	1.0998e+06	829613	968722	825818	1.02068e+06	252095	0.246986	0.483618	1.13406	38	0.865221
N-acetyl-glutamate	9.30931e+06	9.82923e+06	1.18033e+07	8.74002e+06	9.49249e+06	9.17118e+06	9.72425e+06	1.08017e+06	0.11108	0.489038	1.04872	39	0.865221
Leucine	1.74265e+08	1.72247e+08	1.64224e+08	1.97321e+08	1.87859e+08	1.61934e+08	1.76308e+08	1.37716e+07	0.0781108	0.571037	1.02614	40	0.985039
Phenylalanine	3.22963e+08	3.03729e+08	3.07722e+08	3.60084e+08	3.31539e+08	2.98757e+08	3.20799e+08	2.28541e+07	0.0712411	0.625891	1.02053	41	0.996635
Isoleucine	1.4113e+08	1.37812e+08	1.34466e+08	1.58835e+08	1.49998e+08	1.31633e+08	1.42312e+08	1.02893e+07	0.0723006	0.634283	1.02245	42	0.996635
Ornithine	3.23156e+06	3.04647e+06	3.13778e+06	3.45189e+06	3.29773e+06	2.98548e+06	3.19182e+06	171498	0.0537304	0.654631	0.985077	43	0.996635
Pyridoxine	2.69979e+08	2.53848e+08	2.59777e+08	2.91646e+08	2.87886e+08	2.57546e+08	2.70114e+08	1.61796e+07	0.0598993	0.677531	0.983117	44	0.996635
Citrate	3.0536e+08	2.52259e+08	2.75655e+08	1.96423e+08	2.25766e+08	2.21637e+08	2.46183e+08	3.97565e+07	0.161492	0.681407	0.962093	45	0.996635
Proline	5.7574e+06	6.59928e+06	6.51708e+06	6.7128e+06	6.40367e+06	4.64606e+06	6.10605e+06	790197	0.129412	0.681451	0.959335	46	0.996635
ThiamineP	3.39028e+06	3.62122e+06	3.01259e+06	3.96863e+06	3.48759e+06	2.95953e+06	3.40664e+06	380497	0.111693	0.734704	1.01913	47	0.996635
Valine	7.77445e+07	8.02007e+07	7.49342e+07	9.18022e+07	8.76793e+07	7.48457e+07	8.12011e+07	7.02801e+06	0.0865507	0.755812	1.01761	48	0.996635
Sedoheptulose7P	3.02028e+06	2.9963e+06	3.18695e+06	2.35861e+06	2.54707e+06	2.51766e+06	2.77115e+06	337729	0.121874	0.760893	0.978093	49	0.996635
NADH	5.22951e+07	5.45526e+07	5.89497e+07	6.04872e+07	6.91602e+07	6.04459e+07	5.93151e+07	5.85957e+06	0.0987872	0.777697	0.978809	50	0.996635
Pyruvate	7.53251e+07	7.67132e+07	7.68313e+07	1.23581e+08	1.06279e+08	1.17097e+08	9.59711e+07	2.22635e+07	0.231982	0.804579	0.973195	51	0.996635
FolicAcid	471980	414851	396229	668634	516253	569050	506166	102025	0.201564	0.810698	1.02401	52	0.996635
Asparagine	2.9419e+06	3.10576e+06	3.41958e+06	3.0291e+06	3.41492e+06	2.66801e+06	3.09654e+06	289105	0.0933637	0.841429	1.01098	53	0.996635
Hypoxanthine	0	0	283478	0	0	0	47246.3	115729	2.44949	0.844312	1.33641	54	0.996635
GSH	9.76865e+08	8.78342e+08	1.0847e+09	1.18211e+09	1.29391e+09	1.13468e+09	1.09177e+09	1.48101e+08	0.135653	0.849902	1.01797	55	0.996635
Riboflavin	1.86002e+06	1.75009e+06	1.58289e+06	2.29357e+06	1.91612e+06	1.88214e+06	1.8808e+06	235751	0.125346	0.850389	0.985566	56	0.996635
Histidine	5.88593e+07	5.72825e+07	5.6023e+07	6.03433e+07	6.05916e+07	4.92867e+07	5.70644e+07	4.19618e+06	0.0735341	0.861919	0.99243	57	0.996635
Cytidine	7950.7	10188.9	14673.6	34098.1	20841.5	24553	18717.6	9799.41	0.523539	0.868933	0.958893	58	0.996635
Sarcosine	4.42287e+06	4.62615e+06	4.23176e+06	4.67238e+06	4.75844e+06	4.26284e+06	4.49574e+06	222017	0.0493838	0.888465	1.00566	59	0.996635
Ribose5P	1.49455e+06	1.33505e+06	1.42549e+06	1.24646e+06	1.26658e+06	1.31174e+06	1.34664e+06	95806.6	0.0711447	0.897145	0.992996	60	0.996635
GSSG	3.76962e+08	3.93774e+08	3.84974e+08	2.55325e+08	2.98838e+08	2.61758e+08	3.28605e+08	6.40113e+07	0.194797	0.911681	0.988849	61	0.996635
Arginine	4.22046e+07	4.1001e+07	4.08732e+07	4.65796e+07	4.35654e+07	4.11302e+07	4.2559e+07	2.21876e+06	0.0521338	0.918323	1.00345	62	0.996635
Lysine	3.86918e+07	3.67191e+07	3.55228e+07	4.40713e+07	4.13063e+07	3.67185e+07	3.88383e+07	3.27027e+06	0.0842023	0.924065	1.00499	63	0.996635
Glutamic_acid	7.61813e+08	7.97499e+08	8.31774e+08	7.72802e+08	8.45555e+08	7.1355e+08	7.87166e+08	4.85271e+07	0.0616479	0.949311	1.00256	64	0.996635
Succinate	4.18197e+07	4.37014e+07	4.25326e+07	4.0366e+07	4.27689e+07	4.0716e+07	4.19841e+07	1.2743e+06	0.0303519	0.956698	1.00117	65	0.996635
UDPglucose	4.30806e+07	4.24073e+07	5.44939e+07	1.01776e+08	1.21683e+08	1.18798e+08	8.0373e+07	3.77966e+07	0.470264	0.977274	1.00788	66	0.996635
Cysteine	218108	160687	148663	372017	284675	176381	226755	86638.7	0.382081	0.992134	1.00243	67	0.996635
UDP	2.56637e+06	2.36081e+06	3.49108e+06	5.41488e+06	6.91663e+06	6.68069e+06	4.57174e+06	2.0364e+06	0.445432	0.995163	0.998442	68	0.996635
Citrulline	11547.2	15703.2	16896.3	13320.4	25492.5	28810.3	18628.3	6937.75	0.37243	0.996635	0.999034	69	0.996635
													1

## Sheet: HeLa no mtl
Metabolites	Repl 1	Repl 2	Repl 3	Repl 4	Repl 5	Repl 6	mean	std	COV	p-value	fold change	rank	q-value
Mannitol	0	0	0	6.42203e+06	5.61118e+06	0	2.00554e+06	3.11752e+06	1.55446	7.66583e-12	367.448	1	5.13611e-10
Mannitol1P	29796.4	24360.1	14820.5	15574.4	11613.7	19938.4	19350.6	6770.48	0.349885	3.7449e-09	13.7227	2	1.25454e-07
Glucose	2.63659e+07	2.54532e+07	2.73595e+07	2.63505e+07	2.03243e+07	2.6114e+07	2.53279e+07	2.52668e+06	0.0997587	0.000324942	0.754344	3	0.00725703
Ornithine	3.06806e+06	2.96176e+06	3.03924e+06	2.76261e+06	2.23337e+06	2.87815e+06	2.82386e+06	309974	0.109769	0.000790103	0.776504	4	0.0106508
Pyridoxine	2.50567e+08	2.49188e+08	2.39344e+08	2.28372e+08	1.82709e+08	2.34322e+08	2.3075e+08	2.50315e+07	0.108479	0.000794832	0.778283	5	0.0106508
Arginine	4.33824e+07	4.27089e+07	4.23736e+07	3.84878e+07	3.12134e+07	3.98971e+07	3.96772e+07	4.54509e+06	0.114552	0.00124849	0.782996	6	0.0139415
Lysine	3.89864e+07	3.85141e+07	3.94148e+07	3.46784e+07	2.83533e+07	3.70053e+07	3.61587e+07	4.19471e+06	0.116008	0.0018803	0.785359	7	0.0166319
Pyruvate	1.21729e+08	1.21491e+08	1.21791e+08	1.0364e+08	8.38735e+07	1.06397e+08	1.0982e+08	1.51294e+07	0.137765	0.0019859	0.740467	8	0.0166319
FolicAcid	962910	793317	724505	659105	594118	598306	722044	140528	0.194625	0.00241417	0.662397	9	0.0179721
Riboflavin	3.17876e+06	2.99779e+06	2.84938e+06	2.86511e+06	1.37279e+06	2.0586e+06	2.55374e+06	694549	0.271973	0.00585777	0.602125	10	0.0392471
alpha-Ketoglutarate	8.73689e+06	1.00955e+07	9.25939e+06	9.09743e+06	8.40864e+06	1.01003e+07	9.28303e+06	696555	0.0750353	0.00651427	0.849289	11	0.0396778
Lactate	4.08025e+08	4.50077e+08	4.04516e+08	4.452e+08	3.51561e+08	5.10767e+08	4.28358e+08	5.37144e+07	0.125396	0.00884854	0.82061	12	0.0494043
Asparagine	1.41528e+06	1.50808e+06	1.62362e+06	1.58701e+06	1.36666e+06	1.82352e+06	1.55403e+06	164332	0.105746	0.0114501	1.14565	13	0.059012
Phosphoenolpyruvate	111020	173726	173664	140569	127385	135102	143578	25366.4	0.176673	0.0209984	0.779976	14	0.100493
Serine	4.13874e+07	4.46102e+07	4.40437e+07	4.3783e+07	3.75416e+07	4.73839e+07	4.31249e+07	3.3411e+06	0.0774749	0.0257164	1.08608	15	0.114867
Oxoproline	5.58106e+08	5.94302e+08	6.35587e+08	6.40292e+08	4.62117e+08	7.09346e+08	5.99958e+08	8.44344e+07	0.140734	0.0340975	0.813998	16	0.142783
Proline	4.31139e+06	4.67236e+06	4.78106e+06	4.94359e+06	4.09533e+06	6.14978e+06	4.82559e+06	719799	0.149163	0.0515864	1.1539	17	0.203311
Sarcosine	4.21116e+06	3.98941e+06	4.17982e+06	4.04976e+06	3.49684e+06	4.59832e+06	4.08755e+06	359074	0.0878457	0.0733299	0.912849	18	0.27295
Pantothenate	4.45001e+08	4.51617e+08	4.59629e+08	4.23943e+08	3.88483e+08	4.89701e+08	4.43062e+08	3.42665e+07	0.0773402	0.0776655	0.928112	19	0.273873
Fructose-6P	1.46865e+06	1.56141e+06	1.42946e+06	1.06828e+06	1.03602e+06	1.22482e+06	1.29811e+06	220248	0.169669	0.0965004	0.844051	20	0.311865
Glutamine	2.0618e+08	2.17172e+08	2.12442e+08	2.18107e+08	1.78784e+08	2.25962e+08	2.09775e+08	1.65325e+07	0.0788108	0.0977881	1.06103	21	0.311865
Aspartic_acid	2.16394e+08	2.48183e+08	2.32793e+08	2.45006e+08	2.12499e+08	2.69705e+08	2.3743e+08	2.14491e+07	0.0903386	0.102403	1.08063	22	0.311865
Uridine	8.01903e+06	8.63852e+06	7.52145e+06	7.00461e+06	5.86541e+06	7.76951e+06	7.46975e+06	953995	0.127714	0.116259	0.891004	23	0.338668
Adenosine	395458	436093	337922	394635	363635	424170	391985	36679.7	0.0935742	0.159851	0.882726	24	0.446252
Iminoacetate	1.11265e+06	1.04036e+06	1.09474e+06	1.23558e+06	912883	1.37721e+06	1.1289e+06	160606	0.142267	0.176737	1.10339	25	0.473656
Citrate	2.68915e+08	2.73125e+08	3.26856e+08	2.41815e+08	3.0436e+08	2.6279e+08	2.79643e+08	3.07003e+07	0.109784	0.19885	0.892104	27	0.483153
Tyrosine	6.71967e+07	7.07687e+07	6.97934e+07	6.82591e+07	5.61561e+07	7.40824e+07	6.77094e+07	6.13777e+06	0.0906487	0.201915	0.948513	28	0.483153
GDP	77112.5	99166.3	114538	24743.7	50882.3	30886.4	66221.5	36722.4	0.55454	0.277091	1.49668	29	0.640177
Taurine	1.51725e+07	1.76948e+07	1.52184e+07	1.71423e+07	1.3131e+07	2.20573e+07	1.6736e+07	3.07066e+06	0.183476	0.298443	1.09339	30	0.666523
Glutamic_acid	3.31546e+08	3.69221e+08	3.53182e+08	3.68632e+08	3.24628e+08	4.06342e+08	3.58925e+08	2.96898e+07	0.0827187	0.338442	1.04084	31	0.693114
Dihydroxyacetonephosphate	800644	934579	974686	1.22527e+06	1.00843e+06	1.2985e+06	1.04035e+06	186982	0.17973	0.343708	0.91771	32	0.693114
Glucose-6P	3.21402e+06	3.46752e+06	3.30985e+06	2.78976e+06	2.74098e+06	3.14229e+06	3.11074e+06	289257	0.0929867	0.34444	0.941893	33	0.693114
N-acetyl-glutamate	4.367e+06	5.26301e+06	4.421e+06	5.00835e+06	4.37433e+06	5.47206e+06	4.81763e+06	493946	0.102529	0.355905	0.939564	34	0.693114
Cysteine	311455	267072	277525	331330	247540	261126	282675	32138.6	0.113695	0.362074	1.1455	35	0.693114
Hypoxanthine	406772	334522	0	0	0	0	123549	192760	1.56019	0.401052	0.399043	36	0.744803
UMP	954141	1.05499e+06	1.00598e+06	908206	876830	1.02328e+06	970572	69434.6	0.0715399	0.431703	0.966402	37	0.744803
Fumarate	2.58355e+07	2.91912e+07	2.71361e+07	2.77121e+07	2.50215e+07	3.29916e+07	2.79813e+07	2.85372e+06	0.101987	0.437948	0.960867	38	0.744803
NADH	2.71717e+07	3.03408e+07	2.95282e+07	2.568e+07	2.51227e+07	3.05978e+07	2.80735e+07	2.40326e+06	0.085606	0.438636	0.955111	39	0.744803
Malate	1.03383e+09	1.18162e+09	1.08378e+09	1.09411e+09	1.02481e+09	1.23869e+09	1.10947e+09	8.44865e+07	0.0761501	0.444659	0.967724	40	0.744803
AMP	2.2289e+06	2.45376e+06	2.49965e+06	2.38897e+06	2.36208e+06	2.96363e+06	2.48283e+06	253050	0.10192	0.503545	0.962896	41	0.773558
GMP	226220	260490	264254	190988	226902	254075	237155	28004.3	0.118085	0.510938	1.0659	42	0.773558
ADP	5.88863e+06	6.76425e+06	6.37342e+06	2.51384e+06	3.23385e+06	3.34106e+06	4.68584e+06	1.85735e+06	0.396375	0.515292	1.19747	43	0.773558
ATP	6.53517e+06	8.99883e+06	9.53762e+06	2.81303e+06	4.65688e+06	3.00411e+06	5.92427e+06	2.92218e+06	0.493256	0.518549	1.25992	44	0.773558
Sedoheptulose7P	630652	661740	637371	492149	527010	589789	589785	67209.4	0.113956	0.525034	1.05462	45	0.773558
CDP	72272.1	99484.4	98653.2	24006.4	34420	68725	66260.2	31605.6	0.476992	0.5311	1.18398	46	0.773558
GSH	8.12817e+08	9.42007e+08	9.24205e+08	9.76196e+08	8.34989e+08	1.12196e+09	9.35363e+08	1.11129e+08	0.118808	0.561042	1.03641	47	0.799784
UTP	3.31266e+06	5.10257e+06	5.00273e+06	1.31094e+06	2.26405e+06	1.3998e+06	3.06546e+06	1.70053e+06	0.554738	0.580745	1.23394	48	0.810624
Methionine	3.13844e+07	3.24548e+07	3.30326e+07	3.25203e+07	2.61188e+07	3.44865e+07	3.16662e+07	2.89914e+06	0.0915531	0.610562	1.01992	49	0.829121
CTP	523128	673180	787730	182764	465588	250582	480495	234548	0.488139	0.618747	1.19029	50	0.829121
UDP	2.8762e+06	3.50431e+06	3.09679e+06	1.54591e+06	1.5206e+06	1.98043e+06	2.42071e+06	849477	0.350921	0.64661	0.899616	51	0.849469
Succinate	4.64442e+07	4.99376e+07	4.51296e+07	4.88266e+07	4.4724e+07	5.10005e+07	4.76771e+07	2.61559e+06	0.0548605	0.668838	0.988159	52	0.852449
Isoleucine	1.99691e+08	2.02461e+08	2.02895e+08	2.01111e+08	1.63699e+08	2.18346e+08	1.98034e+08	1.8149e+07	0.091646	0.674325	1.01666	53	0.852449
UDPglucose	6.39449e+07	7.88157e+07	7.00576e+07	3.39774e+07	3.25562e+07	4.24032e+07	5.36258e+07	1.98341e+07	0.369861	0.687685	0.915654	54	0.853239
ThiamineP	3.03665e+06	2.5839e+06	2.95882e+06	2.81517e+06	2.65837e+06	3.33821e+06	2.89852e+06	275551	0.0950662	0.707218	0.984566	55	0.86152
Phenylalanine	5.07231e+08	5.40479e+08	5.32263e+08	5.21342e+08	4.34804e+08	5.79715e+08	5.19306e+08	4.8075e+07	0.0925755	0.781401	1.01098	56	0.933051
GSSG	2.06774e+08	2.39708e+08	2.21434e+08	2.06562e+08	1.87278e+08	2.56304e+08	2.19677e+08	2.50363e+07	0.113969	0.793789	0.983219	57	0.933051
Tryptophan	4.26464e+07	4.33897e+07	4.35307e+07	4.21294e+07	3.60625e+07	4.50179e+07	4.21294e+07	3.12951e+06	0.0742832	0.816339	1.00761	58	0.939958
Leucine	2.45408e+08	2.46397e+08	2.52822e+08	2.47475e+08	2.03972e+08	2.75798e+08	2.45312e+08	2.32408e+07	0.0947397	0.84527	1.00791	59	0.939958
Glycerol-3-phosphate	359507	450360	391970	360483	309292	427465	383180	51159.6	0.133513	0.85233	0.986923	60	0.939958
Citrulline	53103.3	25964	4710.4	5254.46	14318.6	4421.12	17962	19145	1.06586	0.855783	0.904331	61	0.939958
Gluconate	5.42575e+07	6.47812e+07	5.87727e+07	6.27963e+07	5.28915e+07	7.01761e+07	6.06125e+07	6.58777e+06	0.108687	0.8891	0.990207	62	0.960802
UDPNacetylglucosamine	8.91193e+07	1.19962e+08	1.05479e+08	5.9006e+07	4.95083e+07	6.90806e+07	8.20259e+07	2.75478e+07	0.335843	0.914103	1.02129	63	0.961809
Histidine	6.05463e+07	6.27075e+07	6.63974e+07	6.22789e+07	5.41172e+07	7.13034e+07	6.28918e+07	5.76105e+06	0.0916026	0.943658	1.00288	64	0.961809
Cytidine	12426.1	9989.81	9305.02	9014.69	4880.18	3117.48	8122.21	3457.31	0.425661	0.954848	1.01706	65	0.961809
Deoxyinosine	36553.9	31954	4092.17	8303.33	17443.9	4670.03	17169.6	14144.1	0.823788	0.956746	0.975712	66	0.961809
Valine	1.04784e+08	1.06017e+08	1.0724e+08	1.05355e+08	8.58839e+07	1.20399e+08	1.04946e+08	1.1034e+07	0.10514	0.961809	1.00218	67	0.961809
Ribose5P	1.21149e+06	1.44439e+06	1.38711e+06	1.35982e+06	1.32741e+06	1.67103e+06	1.40021e+06	153631	0.10972	0.982192	1.00115	68	0.967748
													1

## Sheet: HeLa mtl
Metabolites	Repl 1	Repl 2	Repl 3	Repl 4	Repl 5	Repl 6	mean	std	COV	p-value	fold change	rank	q-value
Mannitol	7.07253e+08	7.91579e+08	7.43288e+08	8.0142e+08	6.78533e+08	6.99508e+08	7.3693e+08	5.07491e+07	0.0688655	7.66583e-12	367.448	1	5.13611e-10
Mannitol1P	282193	263949	251146	272950	307826	215184	265541	31195.2	0.117478	3.7449e-09	13.7227	2	1.25454e-07
Glucose	1.7117e+07	2.03952e+07	1.89842e+07	2.05458e+07	1.94302e+07	1.81633e+07	1.9106e+07	1.31904e+06	0.0690384	0.000324942	0.754344	3	0.00725703
Ornithine	2.15505e+06	2.16374e+06	2.16225e+06	2.37565e+06	2.22314e+06	2.07663e+06	2.19274e+06	101050	0.0460838	0.000790103	0.776504	4	0.0106508
Pyridoxine	1.80755e+08	1.80355e+08	1.70277e+08	1.91999e+08	1.84495e+08	1.69653e+08	1.79589e+08	8.54952e+06	0.047606	0.000794832	0.778283	5	0.0106508
Arginine	3.10668e+07	3.06961e+07	3.02451e+07	3.35083e+07	3.13969e+07	2.94892e+07	3.10671e+07	1.36903e+06	0.0440669	0.00124849	0.782996	6	0.0139415
Lysine	2.77286e+07	2.81842e+07	2.7541e+07	3.1761e+07	2.84411e+07	2.67296e+07	2.83976e+07	1.75063e+06	0.061647	0.0018803	0.785359	7	0.0166319
Pyruvate	8.05302e+07	7.78149e+07	7.23366e+07	9.45873e+07	8.02727e+07	8.2368e+07	8.13183e+07	7.37329e+06	0.090672	0.0019859	0.740467	8	0.0166319
FolicAcid	450981	467123	465864	571423	474965	439321	478279	47388.3	0.0990809	0.00241417	0.662397	9	0.0179721
Riboflavin	1.46708e+06	1.50272e+06	1.39825e+06	1.77304e+06	1.70822e+06	1.37672e+06	1.53767e+06	164943	0.107268	0.00585777	0.602125	10	0.0392471
alpha-Ketoglutarate	8.53426e+06	8.01562e+06	7.90151e+06	7.88878e+06	8.43621e+06	6.52747e+06	7.88398e+06	719109	0.0912115	0.00651427	0.849289	11	0.0396778
Lactate	3.60017e+08	3.86952e+08	3.47678e+08	3.57388e+08	3.28347e+08	3.28706e+08	3.51514e+08	2.20647e+07	0.0627705	0.00884854	0.82061	12	0.0494043
Asparagine	1.84744e+06	1.7862e+06	1.83865e+06	1.73776e+06	1.81457e+06	1.65762e+06	1.78037e+06	72086.8	0.0404897	0.0114501	1.14565	13	0.059012
Phosphoenolpyruvate	128801	99799.2	100583	124735	113605	104400	111987	12522	0.111816	0.0209984	0.779976	14	0.100493
Serine	4.64049e+07	4.82217e+07	4.68039e+07	4.58894e+07	4.77287e+07	4.59753e+07	4.68373e+07	952994	0.0203469	0.0257164	1.08608	15	0.114867
Oxoproline	4.05792e+08	5.0119e+08	4.36893e+08	5.22537e+08	4.54861e+08	6.08915e+08	4.88365e+08	7.2739e+07	0.148944	0.0340975	0.813998	16	0.142783
Proline	5.41244e+06	6.21527e+06	5.85894e+06	5.33037e+06	5.47786e+06	5.11453e+06	5.56823e+06	399508	0.0717477	0.0515864	1.1539	17	0.203311
Sarcosine	3.79264e+06	3.83847e+06	3.39535e+06	3.5426e+06	4.10877e+06	3.71008e+06	3.73132e+06	247649	0.0663702	0.0733299	0.912849	18	0.27295
Pantothenate	4.12455e+08	4.26809e+08	4.07571e+08	4.00114e+08	4.3862e+08	3.81699e+08	4.11211e+08	2.00174e+07	0.0486792	0.0776655	0.928112	19	0.273873
Fructose-6P	1.2787e+06	1.05665e+06	910324	1.21593e+06	1.1902e+06	922205	1.09567e+06	156758	0.143071	0.0965004	0.844051	20	0.311865
Glutamine	2.25105e+08	2.26761e+08	2.18762e+08	2.19623e+08	2.28115e+08	2.17097e+08	2.22577e+08	4.64488e+06	0.0208686	0.0977881	1.06103	21	0.311865
Aspartic_acid	2.631e+08	2.68325e+08	2.59636e+08	2.46747e+08	2.70157e+08	2.31477e+08	2.56574e+08	1.4839e+07	0.0578352	0.102403	1.08063	22	0.311865
Uridine	6.79046e+06	6.88412e+06	6.54011e+06	7.08414e+06	7.23353e+06	5.40115e+06	6.65558e+06	659552	0.0990975	0.116259	0.891004	23	0.338668
Adenosine	333595	401310	369881	380567	368385	222357	346016	64446.8	0.186254	0.159851	0.882726	24	0.446252
Iminoacetate	1.19254e+06	1.12925e+06	1.20418e+06	1.24411e+06	1.46097e+06	1.24265e+06	1.24562e+06	113548	0.091158	0.176737	1.10339	25	0.473656
Citrate	2.83696e+08	2.14033e+08	2.24033e+08	2.67061e+08	3.10069e+08	1.97935e+08	2.49471e+08	4.40722e+07	0.176662	0.19885	0.892104	27	0.483153
Tyrosine	6.27123e+07	6.4832e+07	6.47493e+07	6.52743e+07	6.50718e+07	6.26997e+07	6.42232e+07	1.18965e+06	0.0185237	0.201915	0.948513	28	0.483153
GDP	134362	52036.2	46969.9	137768	181861	41677.2	99112.4	59695.8	0.602304	0.277091	1.49668	29	0.640177
Taurine	1.9541e+07	1.86061e+07	1.90797e+07	1.83205e+07	1.92178e+07	1.50293e+07	1.82991e+07	1.66022e+06	0.0907273	0.298443	1.09339	30	0.666523
Glutamic_acid	3.7733e+08	3.92787e+08	3.7602e+08	3.55636e+08	3.9469e+08	3.45042e+08	3.73584e+08	1.98541e+07	0.053145	0.338442	1.04084	31	0.693114
Dihydroxyacetonephosphate	955606	1.0219e+06	1.03047e+06	831741	839059	1.04967e+06	954740	97742.1	0.102376	0.343708	0.91771	32	0.693114
Glucose-6P	3.03353e+06	2.79681e+06	2.78186e+06	3.18461e+06	3.37052e+06	2.41254e+06	2.92998e+06	339720	0.115946	0.34444	0.941893	33	0.693114
N-acetyl-glutamate	4.85902e+06	4.84204e+06	4.80045e+06	4.27804e+06	4.86812e+06	3.51115e+06	4.52647e+06	546726	0.120784	0.355905	0.939564	34	0.693114
Cysteine	212842	283047	333793	427964	231134	454035	323803	100470	0.310281	0.362074	1.1455	35	0.693114
Hypoxanthine	153480	0	0	0	142329	0	49301.4	76458.8	1.55084	0.401052	0.399043	36	0.744803
UMP	983221	896632	867764	960321	1.04137e+06	878470	937963	68434.8	0.0729612	0.431703	0.966402	37	0.744803
Fumarate	2.75174e+07	2.81494e+07	2.71238e+07	2.58675e+07	2.86414e+07	2.40185e+07	2.68863e+07	1.69665e+06	0.0631044	0.437948	0.960867	38	0.744803
NADH	2.9612e+07	2.54636e+07	2.50195e+07	2.78656e+07	3.034e+07	2.25794e+07	2.68133e+07	2.97803e+06	0.111065	0.438636	0.955111	39	0.744803
Malate	1.12685e+09	1.11085e+09	1.04149e+09	1.03698e+09	1.15841e+09	9.67403e+08	1.07366e+09	7.08024e+07	0.0659447	0.444659	0.967724	40	0.744803
AMP	2.56479e+06	2.36328e+06	2.48483e+06	2.37366e+06	2.54659e+06	2.0111e+06	2.39071e+06	204259	0.0854386	0.503545	0.962896	41	0.773558
GMP	289202	224217	212733	301344	297575	191634	252784	48682.8	0.192586	0.510938	1.0659	42	0.773558
ADP	7.90449e+06	3.49534e+06	3.00739e+06	8.00695e+06	8.53832e+06	2.71451e+06	5.61117e+06	2.80051e+06	0.499096	0.515292	1.19747	43	0.773558
ATP	9.98354e+06	3.98804e+06	3.02724e+06	1.11156e+07	1.39564e+07	2.71376e+06	7.4641e+06	4.82008e+06	0.645768	0.518549	1.25992	44	0.773558
Sedoheptulose7P	672738	531854	533750	686093	764599	542946	621997	99177	0.159449	0.525034	1.05462	45	0.773558
CDP	117302	49345.1	45204.7	107681	100731	50439.7	78450.6	33458.3	0.426489	0.5311	1.18398	46	0.773558
GSH	9.53156e+08	1.0867e+09	9.82445e+08	9.57332e+08	1.00491e+09	8.31961e+08	9.69418e+08	8.30534e+07	0.0856735	0.561042	1.03641	47	0.799784
UTP	5.80659e+06	1.88259e+06	1.41261e+06	5.47638e+06	6.93556e+06	1.18182e+06	3.78259e+06	2.56506e+06	0.678121	0.580745	1.23394	48	0.810624
Methionine	3.21272e+07	3.27542e+07	3.16565e+07	3.19102e+07	3.28702e+07	3.2463e+07	3.22969e+07	480373	0.0148737	0.610562	1.01992	49	0.829121
CTP	788150	337737	239001	810375	1.07559e+06	180714	571927	367699	0.642913	0.618747	1.19029	50	0.829121
UDP	2.67238e+06	1.49985e+06	1.50784e+06	2.57954e+06	3.60861e+06	1.19801e+06	2.17771e+06	929696	0.426915	0.64661	0.899616	51	0.849469
Succinate	4.88218e+07	4.88367e+07	4.61238e+07	4.61569e+07	4.81203e+07	4.46157e+07	4.71125e+07	1.73404e+06	0.0368064	0.668838	0.988159	52	0.852449
Isoleucine	1.9478e+08	2.06891e+08	2.01554e+08	2.05419e+08	1.99907e+08	1.99449e+08	2.01333e+08	4.38552e+06	0.0217824	0.674325	1.01666	53	0.852449
UDPglucose	6.2321e+07	3.38668e+07	3.45859e+07	5.94292e+07	7.30902e+07	3.1323e+07	4.91027e+07	1.79764e+07	0.366098	0.687685	0.915654	54	0.853239
ThiamineP	2.7998e+06	2.94921e+06	2.88142e+06	2.90239e+06	2.78575e+06	2.80413e+06	2.85378e+06	66697.2	0.0233715	0.707218	0.984566	55	0.86152
Phenylalanine	5.17096e+08	5.37148e+08	5.17495e+08	5.30447e+08	5.32623e+08	5.15241e+08	5.25008e+08	9.48045e+06	0.0180577	0.781401	1.01098	56	0.933051
GSSG	2.35247e+08	2.12332e+08	2.0696e+08	2.12083e+08	2.46578e+08	1.82742e+08	2.1599e+08	2.24593e+07	0.103983	0.793789	0.983219	57	0.933051
Tryptophan	4.25584e+07	4.36393e+07	4.12817e+07	4.2452e+07	4.35055e+07	4.12643e+07	4.24502e+07	1.03067e+06	0.0242795	0.816339	1.00761	58	0.939958
Leucine	2.40116e+08	2.55251e+08	2.47999e+08	2.47265e+08	2.46281e+08	2.46605e+08	2.47253e+08	4.83374e+06	0.0195498	0.84527	1.00791	59	0.939958
Glycerol-3-phosphate	388959	362695	352665	399989	437305	327400	378169	38876.5	0.102802	0.85233	0.986923	60	0.939958
Citrulline	36149.9	16253.2	21081.3	15724.1	3522.74	4730.15	16243.6	11952.5	0.735831	0.855783	0.904331	61	0.939958
Gluconate	6.78397e+07	6.17295e+07	6.02484e+07	5.65593e+07	6.69575e+07	4.67794e+07	6.0019e+07	7.74002e+06	0.12896	0.8891	0.990207	62	0.960802
UDPNacetylglucosamine	1.01292e+08	6.40573e+07	6.08564e+07	1.00208e+08	1.20901e+08	5.53158e+07	8.37719e+07	2.71266e+07	0.323815	0.914103	1.02129	63	0.961809
Histidine	6.3688e+07	6.31903e+07	6.28708e+07	6.4016e+07	6.5462e+07	5.92118e+07	6.30732e+07	2.09465e+06	0.0332099	0.943658	1.00288	64	0.961809
Cytidine	12905.4	9029.02	1692.74	14108.3	6433.99	5395.07	8260.74	4712.62	0.570484	0.954848	1.01706	65	0.961809
Deoxyinosine	36867.1	20628.5	12265.7	3550.28	8469.41	18734.4	16752.5	11718.3	0.699491	0.956746	0.975712	66	0.961809
Valine	1.01577e+08	1.09257e+08	1.07624e+08	1.05693e+08	1.04745e+08	1.02157e+08	1.05176e+08	3.00536e+06	0.0285747	0.961809	1.00218	67	0.961809
Ribose5P	1.37737e+06	1.50278e+06	1.35883e+06	1.40866e+06	1.4768e+06	1.28649e+06	1.40182e+06	79509.1	0.0567183	0.982192	1.00115	68	0.967748
													1

## Sheet: QC
Metabolites	QC 1	QC 2	QC 3	QC 4	QC 5	QC 6	QC 7	QC 8	mean	std	COV
Iminoacetate	821330	765549	859538	1.05433e+06	1.0259e+06	930623	945091	940096	917807	98280.7	0.107082
Phenylalanine	4.04436e+08	4.02553e+08	4.13223e+08	4.25671e+08	4.21398e+08	4.24851e+08	4.42018e+08	4.33279e+08	4.20929e+08	1.36509e+07	0.0324305
Tryptophan	3.16824e+07	3.2045e+07	3.14434e+07	3.22934e+07	3.19743e+07	3.18066e+07	3.14291e+07	3.19455e+07	3.18275e+07	299457	0.00940875
Leucine	1.93388e+08	1.97843e+08	1.97939e+08	2.03998e+08	2.08586e+08	2.17488e+08	2.22573e+08	2.20454e+08	2.07784e+08	1.12844e+07	0.0543086
Isoleucine	1.5354e+08	1.59289e+08	1.58441e+08	1.64577e+08	1.68369e+08	1.72945e+08	1.75728e+08	1.80851e+08	1.66718e+08	9.44437e+06	0.056649
Methionine	3.08787e+07	3.12546e+07	3.19974e+07	3.22773e+07	3.24835e+07	3.37234e+07	3.3083e+07	3.44701e+07	3.2521e+07	1.20693e+06	0.0371122
Valine	8.61938e+07	8.87255e+07	8.87781e+07	9.11955e+07	8.80212e+07	9.56592e+07	9.55957e+07	9.83294e+07	9.15623e+07	4.41006e+06	0.0481646
Glutamine	3.96065e+08	3.97897e+08	4.03668e+08	3.97243e+08	4.05104e+08	4.03341e+08	4.09868e+08	4.16585e+08	4.03721e+08	6.96747e+06	0.0172581
Serine	6.54774e+07	6.64261e+07	6.62695e+07	6.66851e+07	6.71752e+07	6.87161e+07	6.85283e+07	6.93607e+07	6.73298e+07	1.37813e+06	0.0204683
Histidine	5.28699e+07	5.44878e+07	5.6985e+07	5.91479e+07	6.2263e+07	6.41717e+07	6.4523e+07	6.61958e+07	6.00805e+07	4.96208e+06	0.0825906
Lysine	3.4738e+07	3.44293e+07	3.42427e+07	3.58268e+07	3.6576e+07	3.72374e+07	3.74253e+07	3.80335e+07	3.60636e+07	1.47236e+06	0.0408268
Arginine	4.0076e+07	3.93502e+07	3.93586e+07	3.9881e+07	3.94252e+07	4.0094e+07	4.00625e+07	4.03442e+07	3.9824e+07	390458	0.00980461
Tyrosine	5.05469e+07	5.00296e+07	4.97534e+07	5.16904e+07	5.17524e+07	5.2472e+07	5.30573e+07	5.25795e+07	5.14852e+07	1.23952e+06	0.0240752
Cysteine	209289	252586	189096	253957	360137	370864	364900	317446	289784	72914.8	0.251617
Asparagine	2.31993e+06	2.3193e+06	2.35047e+06	2.42774e+06	2.35153e+06	2.4695e+06	2.38449e+06	2.42649e+06	2.38118e+06	55337.6	0.0232395
Proline	5.13708e+06	5.24795e+06	5.42514e+06	5.44198e+06	5.52361e+06	6.33683e+06	6.22445e+06	6.05989e+06	5.67462e+06	462822	0.0815601
Alanine	1.69172e+07	1.75851e+07	1.88214e+07	1.76046e+07	1.70372e+07	1.90828e+07	1.82815e+07	2.04961e+07	1.82282e+07	1.20523e+06	0.0661188
Aspartic_acid	2.17403e+08	2.16966e+08	2.17446e+08	2.20701e+08	2.25467e+08	2.24133e+08	2.26143e+08	2.2525e+08	2.21689e+08	4.00754e+06	0.0180773
Glutamic_acid	5.82893e+08	5.72254e+08	5.93249e+08	5.83042e+08	5.88549e+08	5.92166e+08	5.99393e+08	6.00604e+08	5.89019e+08	9.44276e+06	0.0160313
N-acetyl-glutamate	8.91315e+06	8.41289e+06	8.05144e+06	7.2649e+06	7.03495e+06	6.95508e+06	6.68437e+06	6.805e+06	7.51522e+06	832325	0.110752
Citrulline	31315.4	39949.4	21677.6	18546.2	21156.9	19794.8	25991.1	26288.2	25589.9	7149.22	0.279376
Ornithine	2.88382e+06	2.79629e+06	2.87589e+06	2.93995e+06	2.99694e+06	3.05595e+06	2.99672e+06	3.05035e+06	2.94949e+06	92023.7	0.0311999
Oxoproline	3.56235e+08	3.69681e+08	3.90784e+08	4.53764e+08	4.92067e+08	5.73324e+08	5.07179e+08	5.37579e+08	4.60077e+08	8.09492e+07	0.175947
Pantothenate	4.39681e+08	4.47666e+08	4.50747e+08	4.74374e+08	4.6683e+08	4.67495e+08	4.65819e+08	4.73401e+08	4.60752e+08	1.29228e+07	0.0280471
Taurine	2.26294e+07	2.37023e+07	2.20713e+07	2.14929e+07	2.21097e+07	2.26506e+07	2.24746e+07	2.32837e+07	2.25518e+07	699867	0.0310338
Pyridoxine	2.38367e+08	2.3726e+08	2.43833e+08	2.45967e+08	2.4031e+08	2.44644e+08	2.48765e+08	2.4e+08	2.42393e+08	4.02026e+06	0.0165857
Riboflavin	1.89634e+06	1.85182e+06	1.83445e+06	1.8246e+06	1.88864e+06	1.80144e+06	1.88723e+06	1.84638e+06	1.85386e+06	34161.8	0.0184274
Deoxyinosine	5009.42	6749.17	16077.4	8991.98	15342.1	4630.21	15275.5	6637.01	9839.09	4924.14	0.500467
Sarcosine	3.49388e+06	3.93711e+06	3.88921e+06	4.42936e+06	3.68949e+06	4.51573e+06	3.9324e+06	3.93859e+06	3.97822e+06	343029	0.0862266
ThiamineP	2.78256e+06	2.82579e+06	2.82123e+06	2.97836e+06	3.28202e+06	3.29446e+06	3.56181e+06	3.43241e+06	3.12233e+06	306870	0.0982822
Adenosine	388013	378965	379586	429946	460656	498448	488223	475621	437432	50090.1	0.114509
Cytidine	20256	12184.6	17206.7	14131.1	12600.8	13546.2	9996.87	19586.4	14938.6	3685.55	0.246714
Hypoxanthine	244984	423181	285902	292554	253228	231171	480525	378973	323815	92326	0.28512
Uridine	4.85121e+06	5.03087e+06	5.21725e+06	5.138e+06	5.41877e+06	5.39846e+06	5.24952e+06	5.4619e+06	5.22075e+06	210186	0.0402598
GMP	396007	451064	466428	478618	467214	433011	413661	454622	445078	28631.2	0.0643284
AMP	3.57474e+06	3.61851e+06	3.57195e+06	3.63153e+06	3.82029e+06	3.60596e+06	3.60839e+06	3.77148e+06	3.65036e+06	92980.1	0.0254715
UMP	1.60155e+06	1.59345e+06	1.55078e+06	1.61831e+06	1.57751e+06	1.64846e+06	1.60502e+06	1.61737e+06	1.60156e+06	29192.3	0.0182274
UDP	3.69313e+06	3.86801e+06	3.97785e+06	4.06518e+06	3.74976e+06	3.94132e+06	3.86696e+06	3.55657e+06	3.83985e+06	165413	0.0430781
ADP	7.87632e+06	7.76595e+06	7.86609e+06	7.72372e+06	7.42042e+06	7.87221e+06	7.49286e+06	7.55488e+06	7.69656e+06	183335	0.0238204
CDP	105641	128234	121756	113946	176775	184274	202607	191666	153112	39382	0.25721
UTP	2.05604e+06	1.95097e+06	2.02442e+06	2.01752e+06	2.28216e+06	2.11342e+06	1.6833e+06	1.93361e+06	2.00768e+06	170361	0.0848549
ATP	5.08553e+06	4.59498e+06	4.69035e+06	4.91497e+06	5.32111e+06	5.32792e+06	4.2101e+06	4.8799e+06	4.87811e+06	378837	0.0776607
GDP	66165.3	54291.5	48695.9	73421	69043.5	48619.9	65437	62559.6	61029.2	9391.73	0.153889
CTP	244899	245167	205105	303243	290437	300957	204265	281693	259471	40550.1	0.15628
NADH	4.516e+07	4.56527e+07	4.62191e+07	4.62739e+07	4.5963e+07	4.57758e+07	4.55865e+07	4.58225e+07	4.58067e+07	359432	0.00784672
GSH	9.452e+08	9.94942e+08	1.00293e+09	1.00736e+09	1.03589e+09	1.05333e+09	1.04614e+09	1.08729e+09	1.02164e+09	4.34692e+07	0.0425487
GSSG	2.72399e+08	2.76055e+08	2.7928e+08	2.85484e+08	2.86692e+08	2.81735e+08	2.78157e+08	2.76942e+08	2.79593e+08	4.82764e+06	0.0172667
UDPglucose	7.39456e+07	7.37595e+07	7.21872e+07	7.32785e+07	7.43952e+07	7.62573e+07	7.42902e+07	7.45354e+07	7.40811e+07	1.16114e+06	0.0156739
Mannitol	6.62302e+08	6.63963e+08	6.93218e+08	6.6321e+08	6.7446e+08	7.07861e+08	7.13372e+08	7.09879e+08	6.86033e+08	2.25173e+07	0.0328224
Glucose	2.31887e+07	2.35016e+07	2.35965e+07	2.50923e+07	2.55031e+07	2.52383e+07	2.59323e+07	2.586e+07	2.47391e+07	1.1262e+06	0.0455232
Mannitol1P	1.86669e+06	1.86473e+06	1.83772e+06	1.92394e+06	1.81542e+06	1.9034e+06	1.79633e+06	1.82231e+06	1.85382e+06	44223.9	0.0238556
Glucose-6P	2.6948e+06	2.69006e+06	2.73158e+06	2.59071e+06	2.71203e+06	2.62099e+06	2.58835e+06	2.54001e+06	2.64606e+06	69944.7	0.0264335
Fructose-6P	1.60275e+06	1.57865e+06	1.28272e+06	1.52633e+06	1.56153e+06	1.53396e+06	1.47034e+06	1.50733e+06	1.50795e+06	100010	0.0663219
Pyruvate	1.00502e+08	1.00565e+08	1.01335e+08	1.01244e+08	1.00314e+08	1.01078e+08	1.01464e+08	1.00009e+08	1.00814e+08	535382	0.00531059
Phosphoenolpyruvate	128996	132201	131392	131053	112927	128038	133615	126717	128117	6543.48	0.0510741
Lactate	7.38695e+08	7.37131e+08	7.47772e+08	7.6036e+08	7.85199e+08	7.95068e+08	8.32057e+08	8.26233e+08	7.77814e+08	3.78561e+07	0.0486698
Ribose5P	1.52053e+06	1.437e+06	1.48273e+06	1.4179e+06	1.56946e+06	1.51577e+06	1.52343e+06	1.49212e+06	1.49487e+06	49140.8	0.032873
Sedoheptulose7P	1.77985e+06	1.80552e+06	1.80817e+06	1.79154e+06	1.87305e+06	1.78509e+06	1.81978e+06	1.79105e+06	1.80676e+06	29855.7	0.0165245
Glycerol-3-phosphate	7.68372e+06	7.64792e+06	7.58115e+06	7.7044e+06	7.78692e+06	7.6694e+06	7.62471e+06	7.81141e+06	7.6887e+06	78078.5	0.010155
Dihydroxyacetonephosphate	765398	735971	790299	687546	768952	746835	737585	736458	746130	30578.6	0.040983
Citrate	1.84248e+08	2.10777e+08	2.27371e+08	2.71071e+08	2.91648e+08	2.53349e+08	2.0797e+08	2.18887e+08	2.33165e+08	3.59182e+07	0.154046
Itaconate	6.0674e+07	6.31064e+07	6.33109e+07	6.1375e+07	6.04193e+07	5.94824e+07	5.93714e+07	6.02903e+07	6.10037e+07	1.50335e+06	0.0246436
alpha-Ketoglutarate	4.62688e+07	4.60504e+07	4.65815e+07	4.47269e+07	4.45726e+07	4.34924e+07	4.31276e+07	4.35475e+07	4.4796e+07	1.3642e+06	0.0304537
Succinate	4.5506e+07	4.58538e+07	4.60923e+07	4.61936e+07	4.55694e+07	4.43109e+07	4.47919e+07	4.49379e+07	4.5407e+07	668057	0.0147126
Malate	1.35813e+09	1.35411e+09	1.35892e+09	1.34105e+09	1.33106e+09	1.34565e+09	1.28846e+09	1.30688e+09	1.33553e+09	2.5615e+07	0.0191796
Fumarate	3.73771e+07	3.73903e+07	3.74876e+07	3.85074e+07	3.75922e+07	3.75976e+07	3.74524e+07	3.70935e+07	3.75622e+07	413451	0.0110071
FolicAcid	601764	561885	584631	556712	553233	518833	549598	564116	561346	24542.5	0.0437209
UDPNacetylglucosamine	9.5756e+07	9.90018e+07	9.77255e+07	9.60015e+07	9.83065e+07	9.71117e+07	9.57798e+07	9.70841e+07	9.70959e+07	1.2083e+06	0.0124444
