# Supplementary material for: A pathogen-specific isotope tracing approach reveals metabolic activities and fluxes of intracellular Salmonella
Source: PLoS Biol. 2023 Aug 18;21(8):e3002198. doi: 10.1371/journal.pbio.3002198 (PMC10468081; doi:10.1371/journal.pbio.3002198)
Supplement: S4 Data — (XLS) [file pbio.3002198.s016.xls]

## Sheet: Info
13C fractional enrichment of metabolites from STm isolated from RAW macrophages with low and high glucose in the mammalian growth medium at the sampling time point (12 hpi).
Discrepancy denoted the difference between the expected and measured natural isotope (M+1) ratios of the corresponding 12C sample, devided by the expected natural isotope ratio.

## Sheet: Low_glucose_repl1
Metabolite	Discrepancy	M+0	M+1	M+2	M+3	M+4	M+5	M+6	M+7	M+8	M+9	M+10	M+11	M+12	M+13	M+14	M+15	M+16	M+17	M+18	M+19	M+20	M+21
Isoleucine	0.107411	1	0	0	0	0	0	0
Valine	0.15613	0.819261	0.00571255	0.0756979	0.0638999	0	0.035429
Glutamine	0.0731907	0.945069	0.00984043	0.0375055	0.00500233	0.00207244	0.000510144
Proline	0.302243	0.999575	0	0	0.000425039	0	0
Alanine	0.461961	0.653431	0.02979	0.0414135	0.275365
Aspartate	0.404876	0.755132	0.0668736	0	0.138819	0.0391757
Glutamate	-0.00344004	0.824692	0.0250366	0.106647	0.0216108	0.0138702	0.00814295
Citrulline	0.479814	1	0	0	0	0	0	0
Hypoxanthine	0.227877	0.995974	0.00402637	0	0	0	0
Guanine	0.289407	1	0	0	0	0	0
Uridine	0.201505	0.732449	0.0345158	0.0861471	0.0680726	0.0124142	0.0664008	0	0	0	0
AMP	0.355868	0.86573	0.00421413	0.0493621	0.0409521	0.00116671	0.0377069	0	0	0	0	0.000868298
UMP	0.277441	0.785803	0.0203526	0.0748294	0.0631653	0.00661419	0.0492354	0	0	0	0
NADH	0.211129	0.769235	0.0134726	0.0821704	0.0761486	0.00924209	0.0481368	0	0.00159461	0	0	0	0	0	0	0	0	0	0	0	0	0	0
GSH	0.135689	0.972923	0	0.0232308	0.0027058	0.00114036	0	0	0	0	0	0
GSSG	0.17526	0.999024	0	0	0	0	0	0	0	0	0	0	0	0.000976187	0	0	0	0	0	0	0	0
UDPglucose	0.139572	0.369242	0.0366092	0.0784713	0.106293	0.0478633	0.0608438	0.17966	0.0218139	0.0442248	0.026562	0.00549252	0.0229249	0	0	0	0
Mannitol	0.0612098	0.00865287	0	0	4.72942e-05	0	0.00988599	0.981414
Mannitol 1P	0.79087	0.337841	0	0.0420331	0.0893922	0.039966	0	0.490768
Glucose 6P/Fructose 6P	0.565274	0.317395	0.0274458	0.0501526	0.181007	0.0566869	0.0543794	0.312933
Pyruvate	0.398925	0.70207	0.0104061	0	0.287524
Lactate	0.0315395	0.964288	0.00373902	0	0.0319725
Citrate	-0.213517	0.974006	0.0221555	0	0.00186073	2.06593e-05	0.00195696	0
Succinate	0.178956	0.870938	0.037656	0.02963	0.0601849	0.00159108
Malate	0.0659986	0.570668	0.086192	0.0547746	0.216356	0.0720094
Fumarate	0.198851	0.605171	0.118579	0.201901	0.0743489	0
D-alanyl-D-alanine	0.318126	0.766221	0.00883833	0	0.201508	0	0	0.0234332
UDPNacetylglucosamine	0.239887	0.731533	0.0208105	0.0942981	0.0639257	0.00689181	0.040842	0.0340842	0.00111713	0.00281605	0.00149233	0	0.00218957	0	0	0	0	0	0

## Sheet: Low_glucose_repl2
Metabolite	Discrepancy	M+0	M+1	M+2	M+3	M+4	M+5	M+6	M+7	M+8	M+9	M+10	M+11	M+12	M+13	M+14	M+15	M+16	M+17	M+18	M+19	M+20	M+21
Isoleucine	0.107411	0.999443	0	0.000557408	0	0	0	0
Valine	0.15613	0.79562	0.00379593	0.0822115	0.0772771	0	0.0410954
Glutamine	0.0731907	0.913431	0.0133508	0.0565736	0.00960686	0.00522646	0.0018108
Proline	0.302243	1	0	0	0	0	0
Alanine	0.461961	0.651914	0.0305185	0.0487186	0.268849
Aspartate	0.404876	0.804886	0.053978	0	0.108693	0.0324435
Glutamate	-0.00344004	0.798732	0.0278894	0.119185	0.0260356	0.0174699	0.0106878
Citrulline	0.479814	1	0	0	0	0	0	0
Hypoxanthine	0.227877	0.993789	0.00621113	0	0	0	0
Guanine	0.289407	0.995617	0.00416296	0	0.000219802	0	0
Uridine	0.201505	0.750591	0.0295315	0.0804322	0.0646096	0.0113041	0.0635318	0	0	0	0
AMP	0.355868	0.844288	0.00622515	0.0609204	0.0380879	0.00439715	0.031476	0	0	0	0.0140376	0.00056783
UMP	0.277441	0.770895	0.011258	0.100534	0.0566881	0.00750172	0.0531239	0	0	0	0
NADH	0.211129	0.783682	0.00835721	0.0773279	0.0703885	0.0134864	0.0457368	0.000199409	0	6.11123e-05	0	0.000760592	0	0	0	0	0	0	0	0	0	0	0
GSH	0.135689	0.973326	0	0.0223997	0.00324956	0.00102482	0	0	0	0	0	0
GSSG	0.17526	1	0	0	0	0	0	0	0	0	0	0	0	0	0	0	0	0	0	0	0	0
UDPglucose	0.139572	0.339485	0.0452017	0.0741486	0.112494	0.0547594	0.0658463	0.188072	0.0249416	0.0449524	0.0238971	0.00692291	0.0185357	0	0	0	0.000744207
Mannitol	0.0612098	0.00484511	0	0	0.000663441	0	0.00489647	0.989595
Mannitol 1P	0.79087	0.420422	0	0.005731	0.177389	0.0174957	0.0126605	0.366302
Glucose 6P/Fructose 6P	0.565274	0.362781	0.0547998	0.0830185	0.185487	0.0755668	0.0487816	0.189564
Pyruvate	0.398925	0.674974	0.0602006	0	0.264825
Lactate	0.0315395	0.961544	0.00401134	0	0.0344442
Citrate	-0.213517	0.971343	0.0255381	0	0.000572648	0.000430327	0.00211557	0
Succinate	0.178956	0.785164	0.0468386	0.046907	0.108784	0.0123063
Malate	0.0659986	0.543472	0.0971641	0.0702609	0.21461	0.0744922
Fumarate	0.198851	0.642275	0.116963	0.176983	0.063779	0
D-alanyl-D-alanine	0.318126	0.789475	0.00535461	0	0.186952	0	0	0.0182183
UDPNacetylglucosamine	0.239887	0.636669	0.0720121	0.125842	0.0642369	0.02145	0.0346517	0.0424596	0	0	0	0	0	0	0.00267881	0	0	0	0

## Sheet: Low_glucose_repl3
Metabolite	Discrepancy	M+0	M+1	M+2	M+3	M+4	M+5	M+6	M+7	M+8	M+9	M+10	M+11	M+12	M+13	M+14	M+15	M+16	M+17	M+18	M+19	M+20	M+21
Isoleucine	0.107411	1	0	0	0	0	0	0
Valine	0.15613	0.81354	0.00796835	0.0755577	0.0729481	0	0.0299854
Glutamine	0.0731907	0.937686	0.0111883	0.0409078	0.0066445	0.00301209	0.000560904
Proline	0.302243	1	0	0	0	0	0
Alanine	0.461961	0.676009	0.0379231	0.0505558	0.235512
Aspartate	0.404876	0.806127	0.0672208	0	0.102539	0.0241125
Glutamate	-0.00344004	0.818437	0.0265105	0.108345	0.0236866	0.0146825	0.00833854
Citrulline	0.479814	1	0	0	0	0	0	0
Hypoxanthine	0.227877	0.993249	0.00675134	0	0	0	0
Guanine	0.289407	0.995963	0.00403738	0	0	0	0
Uridine	0.201505	0.7585	0.0266928	0.080678	0.0623695	0.00954629	0.0622134	0	0	0	0
AMP	0.355868	0.840933	0.0116056	0.0616706	0.0469622	0.00335889	0.0354701	0	0	0	0	0
UMP	0.277441	0.773335	0.0132844	0.0880056	0.0639245	0.00801508	0.0534349	0	0	0	0
NADH	0.211129	0.767525	0.0170786	0.0772508	0.0767298	0.0142482	0.0441885	0	0.00143129	0.00115635	0	0.000390978	0	0	0	0	0	0	0	0	0	0	0
GSH	0.135689	0.97176	0	0.023446	0.00338503	0.0014094	0	0	0	0	0	0
GSSG	0.17526	1	0	0	0	0	0	0	0	0	0	0	0	0	0	0	0	0	0	0	0	0
UDPglucose	0.139572	0.394957	0.0353217	0.0808071	0.109509	0.0509129	0.0603276	0.165533	0.0226466	0.0359248	0.0203759	0.00520205	0.018482	0	0	0	0
Mannitol	0.0612098	0.00787449	0	0	0.000682508	0	0.0107036	0.980739
Mannitol 1P	0.79087	0.339506	0.0150717	0.0457887	0.151421	0.0736181	0	0.374595
Glucose 6P/Fructose 6P	0.565274	0.354912	0.056846	0.0676953	0.202602	0.0635542	0.0443054	0.210085
Pyruvate	0.398925	0.748804	0.017203	0	0.233993
Lactate	0.0315395	0.97702	0.00301695	0	0.0199632
Citrate	-0.213517	0.963399	0.0262558	0	0.00681543	0.000295953	0.00323411	0
Succinate	0.178956	0.83673	0.0426286	0.0353041	0.0821785	0.00315915
Malate	0.0659986	0.553746	0.101457	0.0702015	0.210641	0.0639545
Fumarate	0.198851	0.64031	0.109897	0.187249	0.0625446	0
D-alanyl-D-alanine	0.318126	0.786539	0.0189258	0	0.179307	0	0.00170005	0.0135285
UDPNacetylglucosamine	0.239887	0.746374	0	0.109567	0.081607	0	0.034427	0.021022	0.00700296	0	0	0	0	0	0	0	0	0	0

## Sheet: High_glucose_repl1
Metabolite	Discrepancy	M+0	M+1	M+2	M+3	M+4	M+5	M+6	M+7	M+8	M+9	M+10	M+11	M+12	M+13	M+14	M+15	M+16	M+17	M+18	M+19	M+20	M+21
Isoleucine	0.0823962	1	0	0	0	0	0	0
Valine	0.0698909	0.845392	0.00532315	0.0691638	0.060109	0	0.0200122
Glutamine	0.0594593	0.978532	0.00452971	0.0152979	0.00164021	0	0
Proline	0.104307	1	0	0	0	0	0
Alanine	0.149036	0.747518	0.0210801	0.0283711	0.203031
Aspartate	0.318747	0.78822	0.0728445	0	0.117826	0.0211096
Glutamate	-0.0109795	0.922904	0.0136941	0.0481235	0.00907084	0.00382133	0.0023859
Citrulline	0.234143	1	0	0	0	0	0	0
Hypoxanthine	0.106697	0.996574	0.00342564	0	0	0	0
Guanine	0.137656	0.999785	0.000215478	0	0	0	0
Uridine	0.145935	0.890729	0.0123491	0.0369583	0.0371883	0.00330182	0.0194731	0	0	0	0
AMP	0.251695	0.942113	0	0.0266223	0.0194022	0	0.00737416	0	0	0	0.00429199	0.000196327
UMP	0.162241	0.895418	0.00210529	0.0585831	0.0310851	0.000441325	0.0123676	0	0	0	0
NADH	0.234331	0.908144	0	0.037892	0.0400292	0.000179134	0.013756	0	0	0	0	0	0	0	0	0	0	0	0	0	0	0	0
GSH	0.129032	0.990233	0	0.00778595	0.00182359	0.000157099	0	0	0	0	0	0
GSSG	0.107708	1	0	0	0	0	0	0	0	0	0	0	0	0	0	0	0	0	0	0	0	0
UDPglucose	0.142958	0.693591	0.0255569	0.0511588	0.0698908	0.0243582	0.0206312	0.0948619	0.00450697	0.00793752	0.00540385	0	0.00180877	0	0	0	0.000293938
Mannitol	0.0579108	0.0114326	0	0	0.00082834	0	0.00955943	0.97818
Mannitol 1P	0.590578	0.590158	0.0277679	0.0381885	0.145788	0.0330348	0	0.165063
Glucose 6P/Fructose 6P	0.348941	0.614694	0.0389273	0.0560401	0.121064	0.040841	0.012475	0.115959
Pyruvate	0.35319	0.765507	0.0356773	0	0.198815
Lactate	0.0087091	0.933445	0.00803537	0	0.0585192
Citrate	-0.380499	0.865891	0.0346927	0.0464429	0.0398581	0.00124641	0.0118694	0
Succinate	0.156317	0.947323	0.0159589	0.00725602	0.0294618	0
Malate	0.0214162	0.650292	0.0999131	0.0383322	0.174425	0.0370378
Fumarate	0.0849933	0.766922	0.0715601	0.129314	0.032204	0
D-alanyl-D-alanine	0.142613	0.885752	0.0018423	0	0.107122	0	0	0.00528375
UDPNacetylglucosamine	0.152842	0.880929	0	0.058286	0.0366549	0	0.00314073	0.0185838	0	0.00240582	0	0	0	0	0	0	0	0	0

## Sheet: High_glucose_repl2
Metabolite	Discrepancy	M+0	M+1	M+2	M+3	M+4	M+5	M+6	M+7	M+8	M+9	M+10	M+11	M+12	M+13	M+14	M+15	M+16	M+17	M+18	M+19	M+20	M+21
Isoleucine	0.0823962	0.999809	0	0.000191444	0	0	0	0
Valine	0.0698909	0.828611	0.00643276	0.0736875	0.067958	7.78359e-05	0.0232325
Glutamine	0.0594593	0.975225	0.00318022	0.0194494	0.00188376	0.00026188	0
Proline	0.104307	1	0	0	0	0	0
Alanine	0.149036	0.729332	0.0210155	0.030858	0.218795
Aspartate	0.318747	0.746711	0.0754809	0	0.152108	0.0257003
Glutamate	-0.0109795	0.916631	0.0125582	0.0527099	0.0101867	0.00508804	0.00282585
Citrulline	0.234143	1	0	0	0	0	0	0
Hypoxanthine	0.106697	0.997242	0.00275816	0	0	0	0
Guanine	0.137656	0.997718	0.00228202	0	0	0	0
Uridine	0.145935	0.889734	0.0124522	0.0395907	0.0366715	0.0013059	0.0202459	0	0	0	0
AMP	0.251695	0.933656	0	0.0270505	0.0232039	0.000778933	0.00991289	0	0	0	0.00539736	0
UMP	0.162241	0.895619	0.00621423	0.0443414	0.0357781	0.0031194	0.0149275	0	0	0	0
NADH	0.234331	0.902862	0	0.0413162	0.0394271	0.00584736	0.0105471	0	0	0	0	0	0	0	0	0	0	0	0	0	0	0	0
GSH	0.129032	0.989568	0	0.00838456	0.00175583	0.000291881	0	0	0	0	0	0
GSSG	0.107708	0.999586	0	0	0	0	0	0	0	0	0	0	0	0	0	0	0	0	0.000414307	0	0	0
UDPglucose	0.142958	0.693052	0.0182822	0.0519774	0.0704058	0.0223201	0.0219972	0.099821	0.00558598	0.0106783	0.00372334	0.000411121	0.00174547	0	0	0	0
Mannitol	0.0579108	0.0187372	0	0	0.00160439	0	0.0109825	0.968676
Mannitol 1P	0.590578	0.481088	0.0404184	0.0387178	0.150355	0.0500928	0	0.239329
Glucose 6P/Fructose 6P	0.348941	0.531922	0.0464405	0.0520134	0.130373	0.0480301	0.0207718	0.17045
Pyruvate	0.35319	0.699174	0.045922	0	0.254904
Lactate	0.0087091	0.950329	0.00655391	0	0.0431174
Citrate	-0.380499	0.78377	0.0393259	0.0808855	0.0654341	0.00678913	0.0237959	0
Succinate	0.156317	0.94011	0.0127162	0.0151593	0.031653	0.000361629
Malate	0.0214162	0.583206	0.106958	0.0467777	0.215196	0.0478625
Fumarate	0.0849933	0.747851	0.0728206	0.140375	0.0389534	0
D-alanyl-D-alanine	0.142613	0.872656	0.0062809	0	0.114359	0	0	0.00670384
UDPNacetylglucosamine	0.152842	0.89915	0.00249309	0.0636619	0.0196695	0.000848823	0.00223417	0.0116203	0.000322712	0	0	0	0	0	0	0	0	0	0

## Sheet: High_glucose_repl3
Metabolite	Discrepancy	M+0	M+1	M+2	M+3	M+4	M+5	M+6	M+7	M+8	M+9	M+10	M+11	M+12	M+13	M+14	M+15	M+16	M+17	M+18	M+19	M+20	M+21
Isoleucine	0.0823962	1	0	0	0	0	0	0
Valine	0.0698909	0.826485	0.00766387	0.0779934	0.0654283	0	0.022429
Glutamine	0.0594593	0.974811	0.00434132	0.0185133	0.00208486	0.000201245	4.824e-05
Proline	0.104307	0.999789	0	0.000211349	0	0	0
Alanine	0.149036	0.729036	0.0245355	0.0318556	0.214573
Aspartate	0.318747	0.772684	0.0811112	0	0.126485	0.0197198
Glutamate	-0.0109795	0.91695	0.0119563	0.0537931	0.0100349	0.00475402	0.00251211
Citrulline	0.234143	1	0	0	0	0	0	0
Hypoxanthine	0.106697	0.995675	0.00432503	0	0	0	0
Guanine	0.137656	0.995411	0.00458905	0	0	0	0
Uridine	0.145935	0.889883	0.0144371	0.0375859	0.0356241	0.00299104	0.0194791	0	0	0	0
AMP	0.251695	0.938126	0.000624226	0.0280409	0.0218844	0.000236135	0.0110888	0	0	0	0	0
UMP	0.162241	0.900376	0	0.0489435	0.0356293	0.000983367	0.0140678	0	0	0	0
NADH	0.234331	0.902768	0	0.0390044	0.039363	0.00520331	0.0136617	0	0	0	0	0	0	0	0	0	0	0	0	0	0	0	0
GSH	0.129032	0.98909	0	0.00869923	0.00188282	0.000328051	0	0	0	0	0	0
GSSG	0.107708	1	0	0	0	0	0	0	0	0	0	0	0	0	0	0	0	0	0	0	0	0
UDPglucose	0.142958	0.695837	0.0305314	0.048415	0.0670023	0.0216088	0.0204009	0.0956276	0.00554518	0.00691939	0.00701273	0.000465292	0.000633993	0	0	0	0
Mannitol	0.0579108	0.0140906	0	0	0.000364068	0	0.00972897	0.975816
Mannitol 1P	0.590578	0.538554	0.0399858	0.0494743	0.139507	0.0406909	0	0.191788
Glucose 6P/Fructose 6P	0.348941	0.573618	0.056085	0.060844	0.126588	0.043853	0.02009	0.118922
Pyruvate	0.35319	0.781042	0.0338393	0	0.185119
Lactate	0.0087091	0.88592	0.0183729	0	0.0957073
Citrate	-0.380499	0.745266	0.0285633	0.106475	0.0812213	0.0104126	0.0280616	0
Succinate	0.156317	0.934888	0.00931183	0.0204449	0.0353549	0
Malate	0.0214162	0.604341	0.113517	0.0449527	0.195465	0.0417238
Fumarate	0.0849933	0.758029	0.0715988	0.134757	0.0356161	0
D-alanyl-D-alanine	0.142613	0.859041	0.0113089	0	0.123174	0	0	0.00647631
UDPNacetylglucosamine	0.152842	0.871656	0.0158737	0.0636783	0.0252516	0	0.0129277	0.0106125	0	0	0	0	0	0	0	0	0	0	0
