# Supplementary material for: A pathogen-specific isotope tracing approach reveals metabolic activities and fluxes of intracellular Salmonella
Source: PLoS Biol. 2023 Aug 18;21(8):e3002198. doi: 10.1371/journal.pbio.3002198 (PMC10468081; doi:10.1371/journal.pbio.3002198)
Supplement: S1 Table — (XLSX) [file pbio.3002198.s017.xlsx]

## Sheet: Sheet1
MIDs quantifiable	Reliable	Pathway activity	Isotope tracing	13C metabolic flux analysis
Isoleucine	yes	yes	no	no
Valine	yes	yes	no	yes
Glutamine	no	yes	no	no
Proline	yes	yes	no	no
Alanine	n.d. but pyruvate affected	yes	no	no
Aspartate	no	yes	yes	no
Glutamate	no	yes	yes	no
Citrulline	yes	yes	no	no
Hypoxanthine	yes	yes	no	no
Guanine	yes	yes	no	yes
Uridine	yes	yes	no	yes
AMP	yes	yes	no	yes
UMP	n.d. but other nucleotides OK	yes	no	yes
NADH	yes	yes	no	yes
GSH	yes	yes	no	no
GSSG	yes	yes	no	no
UDPglucose	yes	yes	no	yes
Mannitol	yes	no	no	yes
Mannitol 1P	yes	yes	no	yes
Glucose 6P/Fructose 6P	yes	yes	no	yes
Pyruvate	no	yes	yes	no
Lactate	n.d. but pyruvate affected	yes	no	no
Citrate	n.d., but cis-aconitate affected	no	no	no
Succinate	yes	yes	yes	no
Malate	yes	yes	yes	no
Fumarate	no	no	no	no
D-alanyl-D-alanine	n.d. but valine OK	yes	no	yes
UDPNacetylglucosamine	yes	yes	no	yes
