# Supplementary material for: A pathogen-specific isotope tracing approach reveals metabolic activities and fluxes of intracellular Salmonella
Source: PLoS Biol. 2023 Aug 18;21(8):e3002198. doi: 10.1371/journal.pbio.3002198 (PMC10468081; doi:10.1371/journal.pbio.3002198)
Supplement: S2 Table — For each potentially bidirectional reaction, it is counted how often the forward and backward flux samples had non-zero values in the MCMC runs. If the value is above 95%/below 5% the direction is assumed to be active (denoted by “+”)/inactive (denoted by “-”), otherwise, the data is inconclusive (denoted by “?”). The principal direction is inferred from 95% net flux credible intervals. (XLSX) [file pbio.3002198.s018.xlsx]

## Sheet: Sheet1
flux	backward (bwd) flux active			forward (fwd) flux active			principal direction
	low glucose	high glucose		low glucose	high glucose		low glucose	high glucose
mtlD	+	+		+	+		fwd	fwd
(Mtl1P -> Fru6P)	1	1		1	1
pgi	+	+		-	-		bwd	bwd
(Glu6P -> Fru6P)	1	1		0.01	0.01
rpe	+	+		?	?		bwd	?
(Ru5P -> Xu5P)	1	1		0.05	0.76
tktA2/B2	+	+		+	+		bwd	bwd
(Xu5P + E4P -> Fru6P + G3P)	1	1		1	1
talA/B	+	?		+	+		?	?
(S7P + G3P -> Fru6P + E4P)	0.98	0.93		0.99	0.99
pfkA/B fpb	+	+		?	?		bwd	bwd
(Fru6P -> FBP)	1	1		0.39	0.38
fba/B	+	+		?	?		bwd	bwd
(FBP -> DHAP + G3P)	1	0.99		0.36	0.4
gapA	?	?		+	+		fwd	fwd
(G3P -> PGP)	0.45	0.7		1	1
rpiA	?	?		+	+		fwd	fwd
(Ru5P -> R5P)	0.45	0.16		1	1
tktA1/B1	?	?		?	?		?	?
(Xu5P + R5P -> S7P + G3P)	0.47	0.14		0.56	0.88
tpiA	?	?		?	?		?	?
(DHAP -> G3P)	0.35	0.5		0.71	0.69
