# Supplementary material for: A pathogen-specific isotope tracing approach reveals metabolic activities and fluxes of intracellular Salmonella
Source: PLoS Biol. 2023 Aug 18;21(8):e3002198. doi: 10.1371/journal.pbio.3002198 (PMC10468081; doi:10.1371/journal.pbio.3002198)
Supplement: S3 Table — A value below 1.1 indicates proper convergence. (XLSX) [file pbio.3002198.s019.xlsx]

## Sheet: Sheet1
net flux	low glucose	high glucose
EDP	1.03347	1.02408
PYK	1.01828	1.00315
apt	1.01394	1.01393
glm_nagAB	1.00483	1.00663
glp	1.01483	1.06543
gsk2	1.01738	1.01765
int_asp	1.00585	1.0026
manA	1.00295	1.01314
mixG	1.00917	1.00135
out_CO2	1.028	1.05857
out_pyr	1.04908	1.09218
rbsK	1.02793	1.01602
upp	1.01272	1.0068
upt_ala	1.05322	1.03804
upt_c7	1.02621	1.00454
upt_g6p	1.02266	1.01528
upt_his	1.01008	1.01988
upt_mtl	1.02939	1.03215
upt_phe	1.01481	1.00434
upt_pyr	1.05781	1.02454
upt_ser	1.04837	1.02919
zwf	1.02304	1.02049
